# Supplementary material for: Microarray analysis of differential gene expression profiles in blood cells of naturally BLV-infected and uninfected Holstein–Friesian cows
Source: Mol Biol Rep. 2016 Nov 3;44(1):109–27. doi: 10.1007/s11033-016-4088-6 (PMC5310575; doi:10.1007/s11033-016-4088-6)
Supplement: Supplementary file 4 — Table 5S Enrichment analysis report by GO processes. (XLS 166 KB) [file 11033_2016_4088_MOESM4_ESM.xls]

## Sheet: GO Processes
Enrichment analysis report
Enrichment by GO Processes					Metacore input DE genes from BLV+ vs BLV- comparison
#	Processes	Total	min(pValue)	Min FDR	p-value	FDR	In Data	Network Objects from Active Data
1	immune system process	2697	2.07816e-35	1.16876e-31	2.07816e-35	1.16876e-31	154	CARD9, MafB, CIITA, NSAP1, Annexin II, HMG1,2, G3P2, Csk, KLF4, CD84, CARD5, PDE2A, Deoxyribonuclease II, AP-1, Thrombomodulin, Syk, Carbonic anhydrase II, IL-18, DAP12, c-Jun/c-Jun, MITF, MKP-3, Tubulin beta, ITGA6, Annexin I, CD2, IGHA1, PLA2, Calgranulin A, NFAM1, MCAK, HMGB1, CD44, PTEN, MHC class II beta chain, KIR2DS2, Ficolin, RABGAP1L, D52, IL-1 beta, AMICA1, Lef-1, Myosin I, Galectin-3, …
2	response to stress	4156	1.31539e-34	3.69887e-31	1.31539e-34	3.69887e-31	195	CARD9, Cyclin G, CIITA, NSAP1, Alpha-actinin, HSP27, HMG1,2, G3P2, MNK1, C12orf32, Galpha(s)-specific nucleotide-like GPCRs, CHI3L1, Csk, KLF4, RNASE6, CD84, CARD5, PDE2A, AP-1, Adiponectin, Thrombomodulin, Syk, Galpha(i)-specific amine GPCRs, Pyruvate kinase, BPAG1, Carbonic anhydrase II, IL-18, DAP12, c-Jun/c-Jun, MKP-3, Tubulin beta, APEX, NET, ACAT1, ITGA6, Annexin I, CD2, IGHA1, PLA2, Plasma…
3	cell activation	889	3.04217e-32	5.70305e-29	3.04217e-32	5.70305e-29	83	MafB, Alpha-actinin, HMG1,2, Galpha(s)-specific nucleotide-like GPCRs, Csk, CARD5, AP-1, Syk, Galpha(i)-specific amine GPCRs, IL-18, DAP12, c-Jun/c-Jun, Annexin I, CD2, PLA2, NFAM1, HMGB1, MHC class II beta chain, D52, AMICA1, Lef-1, Myosin I, C/EBP, Galectin-1, SLAM, Lck, HSP70, Fc gamma RIII beta, Galpha(q)-specific peptide GPCRs, ATM, IP3R1, IL-17 receptor, Tubulin alpha, Pyk2(FAK2), NEDD4, MS…
4	response to wounding	1450	8.77523e-31	1.2338e-27	8.77523e-31	1.2338e-27	104	CIITA, Alpha-actinin, HMG1,2, Galpha(s)-specific nucleotide-like GPCRs, CHI3L1, Csk, CD84, CARD5, PDE2A, AP-1, Thrombomodulin, Syk, Galpha(i)-specific amine GPCRs, Pyruvate kinase, BPAG1, IL-18, c-Jun/c-Jun, ITGA6, Annexin I, CD2, PLA2, Plasma kallikrein, Gelsolin, Calgranulin A, NFAM1, MCAK, HMGB1, CD44, Guanylate cyclase beta, MHC class II beta chain, NMI, IL-1 beta, AMICA1, C/EBP, GC1QBP, Gale…
5	regulation of immune system process	1602	1.87777e-28	2.11211e-25	1.87777e-28	2.11211e-25	106	CARD9, MafB, HMG1,2, Galpha(s)-specific nucleotide-like GPCRs, Csk, CARD5, AP-1, Adiponectin, Syk, Carbonic anhydrase II, IL-18, DAP12, c-Jun/c-Jun, MITF, MKP-3, Annexin I, CD2, PLA2, NFAM1, HMGB1, CD44, PTEN, MHC class II beta chain, KIR2DS2, Ficolin, IL-1 beta, AMICA1, Lef-1, Myosin I, Galectin-3, GC1QBP, RAR, Galectin-1, HSPC190, Lck, HSP70, Galpha(q)-specific peptide GPCRs, ATM, IP3R1, LAMP1,…
6	positive regulation of immune system process	969	5.35421e-26	5.01868e-23	5.35421e-26	5.01868e-23	78	CARD9, Galpha(s)-specific nucleotide-like GPCRs, Csk, CARD5, AP-1, Syk, IL-18, c-Jun/c-Jun, MKP-3, CD2, PLA2, NFAM1, CD44, PTEN, MHC class II beta chain, Ficolin, IL-1 beta, Myosin I, Galectin-3, GC1QBP, RAR, Galectin-1, Lck, HSP70, Galpha(q)-specific peptide GPCRs, IP3R1, LAMP1, C1qa, Pyk2(FAK2), PDE, LAT, CD3 epsilon, PLA2G7, ATF/CREB, VAV-3, MYO1C, Itch, Legumain, Factor D, IP3R3, Sirtuin, TXK…
7	response to organic substance	3414	6.92376e-26	5.56275e-23	6.92376e-26	5.56275e-23	158	CARD9, Cyclin G, CIITA, NSAP1, HSP27, HMG1,2, G3P2, MNK1, Galpha(s)-specific nucleotide-like GPCRs, CHI3L1, Csk, KLF4, CARD5, PDE2A, AP-1, Adiponectin, Thrombomodulin, Syk, Galpha(i)-specific amine GPCRs, Pyruvate kinase, Carbonic anhydrase II, IL-18, Cyclin D2, c-Jun/c-Jun, MKP-3, APEX, SULT1A1, ACAT1, ITGA6, Annexin I, PLA2, Gelsolin, Calgranulin A, HADHA, HMGB1, CD44, PTEN, MHC class II beta c…
8	regulation of response to stimulus	3878	1.57068e-25	1.10419e-22	1.57068e-25	1.10419e-22	170	CARD9, Annexin II, Alpha-actinin, HSP27, HMG1,2, Galpha(s)-specific nucleotide-like GPCRs, CHI3L1, Csk, KLF4, GPR177, CARD5, PDE2A, AP-1, Adiponectin, Thrombomodulin, Syk, Galpha(i)-specific amine GPCRs, Ataxin-1, IL-18, DAP12, c-Jun/c-Jun, NUDEL, MKP-3, APEX, CXXC5, ITGA6, Annexin I, RGS2, PLA2, Plasma kallikrein, Calgranulin A, NFAM1, HMGB1, CD44, PTEN, MHC class II beta chain, KIR2DS2, Ficolin…
9	wound healing	857	4.34625e-25	2.71592e-22	4.34625e-25	2.71592e-22	72	Alpha-actinin, Galpha(s)-specific nucleotide-like GPCRs, Csk, CD84, PDE2A, Thrombomodulin, Syk, Galpha(i)-specific amine GPCRs, Pyruvate kinase, ITGA6, CD2, PLA2, Plasma kallikrein, Gelsolin, Calgranulin A, MCAK, CD44, Guanylate cyclase beta, IL-1 beta, AMICA1, GC1QBP, Lck, HSP70, Guanylate cyclase, Fc gamma RIII beta, Galpha(q)-specific peptide GPCRs, IP3R1, SLC7A7, Tubulin alpha, PDE, LAT, VAV-…
10	positive regulation of biological process	5249	5.02331e-25	2.82511e-22	5.02331e-25	2.82511e-22	204	RAM2, CARD9, MOSPD1, MafB, CIITA, Annexin II, SUMO-2, Alpha-actinin, HSP27, HMG1,2, C12orf32, Galpha(s)-specific nucleotide-like GPCRs, CHI3L1, Csk, JDP2, KLF4, GPR177, CARD5, PDE2A, AP-1, Adiponectin, Thrombomodulin, SOAT1, Syk, Galpha(i)-specific amine GPCRs, Pyruvate kinase, Carbonic anhydrase II, Ataxin-1, IL-18, Cyclin D2, c-Jun/c-Jun, MITF, NUDEL, MKP-3, APEX, CXXC5, ITGA6, Annexin I, RGS2,…
11	cellular response to chemical stimulus	2945	1.44957e-24	7.41125e-22	1.44957e-24	7.41125e-22	142	CIITA, NSAP1, Annexin II, HSP27, HMG1,2, G3P2, MNK1, Galpha(s)-specific nucleotide-like GPCRs, CHI3L1, Csk, KLF4, CARD5, PDE2A, AP-1, Adiponectin, Syk, Galpha(i)-specific amine GPCRs, Pyruvate kinase, IL-18, Cyclin D2, c-Jun/c-Jun, MKP-3, APEX, SULT1A1, ITGA6, Annexin I, PLA2, Gelsolin, Calgranulin A, HMGB1, CD44, PTEN, MHC class II beta chain, S100A10, IL-1 beta, AMICA1, Lef-1, Myosin I, Galecti…
12	positive regulation of response to stimulus	1943	1.78303e-24	8.35648e-22	1.78303e-24	8.35648e-22	111	CARD9, HSP27, HMG1,2, Galpha(s)-specific nucleotide-like GPCRs, CHI3L1, Csk, GPR177, CARD5, PDE2A, AP-1, Adiponectin, Syk, Galpha(i)-specific amine GPCRs, IL-18, c-Jun/c-Jun, NUDEL, MKP-3, APEX, CXXC5, PLA2, Calgranulin A, NFAM1, HMGB1, CD44, PTEN, MHC class II beta chain, Ficolin, IL-1 beta, Myosin I, TIMP2, C/EBP, Homer, GC1QBP, RAR, Galectin-1, Lck, HSP70, Galpha(q)-specific peptide GPCRs, ATM…
13	defense response	1833	1.04505e-23	4.52103e-21	1.04505e-23	4.52103e-21	106	CARD9, CIITA, NSAP1, HMG1,2, G3P2, Galpha(s)-specific nucleotide-like GPCRs, CHI3L1, RNASE6, CD84, CARD5, AP-1, Syk, Galpha(i)-specific amine GPCRs, IL-18, DAP12, c-Jun/c-Jun, MKP-3, Tubulin beta, Annexin I, IGHA1, PLA2, Plasma kallikrein, Calgranulin A, NFAM1, HMGB1, CD44, PTEN, MHC class II beta chain, KIR2DS2, Ficolin, NMI, IL-1 beta, Myosin I, CoactosinLP, Galectin-3, STAT4, C/EBP, SP100, GC1…
14	regulation of biological quality	3588	1.51488e-23	6.08548e-21	1.51488e-23	6.08548e-21	158	NSAP1, Annexin II, Alpha-actinin, HSP27, G3P2, Galpha(s)-specific nucleotide-like GPCRs, Csk, CD84, CARD5, PDE2A, Deoxyribonuclease II, AP-1, Adiponectin, Thrombomodulin, SOAT1, Syk, Galpha(i)-specific amine GPCRs, Carbonic anhydrase II, Ataxin-1, IL-18, c-Jun/c-Jun, NUDEL, APEX, SULT1A1, ITGA6, Annexin I, RGS2, CD2, IGHA1, PLA2, Plasma kallikrein, Gelsolin, SCN2A, Calgranulin A, MCAK, CD44, Guan…
15	immune response	1590	2.90165e-23	1.08792e-20	2.90165e-23	1.08792e-20	97	CARD9, CIITA, NSAP1, HMG1,2, G3P2, CARD5, AP-1, Syk, IL-18, DAP12, c-Jun/c-Jun, MKP-3, Tubulin beta, IGHA1, PLA2, Calgranulin A, HMGB1, CD44, PTEN, MHC class II beta chain, KIR2DS2, Ficolin, IL-1 beta, Lef-1, Myosin I, Galectin-3, STAT4, C/EBP, SP100, GC1QBP, Galectin-1, Lck, Fc gamma RIII beta, Galpha(q)-specific peptide GPCRs, ISG20, IP3R1, C1qa, Pyk2(FAK2), NEDD4, MSH2, PDE, IGF-1 receptor, PG…
16	leukocyte activation	601	3.25622e-23	1.14456e-20	3.25622e-23	1.14456e-20	58	MafB, HMG1,2, CARD5, AP-1, Syk, IL-18, DAP12, c-Jun/c-Jun, Annexin I, CD2, PLA2, NFAM1, HMGB1, MHC class II beta chain, D52, AMICA1, Lef-1, Myosin I, C/EBP, Galectin-1, SLAM, Lck, Fc gamma RIII beta, Galpha(q)-specific peptide GPCRs, ATM, Pyk2(FAK2), NEDD4, MSH2, PGE2R4, LAT, CD3 epsilon, ATF/CREB, Annexin III, TXK, Galpha(i)-specific peptide GPCRs, Slp76, c-Jun, Galpha(q)-specific nucleotide-lik…
17	regulation of immune response	1058	2.84597e-22	9.41513e-20	2.84597e-22	9.41513e-20	76	CARD9, Galpha(s)-specific nucleotide-like GPCRs, Csk, CARD5, AP-1, Syk, DAP12, c-Jun/c-Jun, MKP-3, PLA2, NFAM1, CD44, PTEN, MHC class II beta chain, KIR2DS2, Ficolin, IL-1 beta, AMICA1, Myosin I, Galectin-3, GC1QBP, RAR, Lck, HSP70, Galpha(q)-specific peptide GPCRs, IP3R1, LAMP1, C1qa, PDE, LAT, CD3 epsilon, ATF/CREB, VAV-3, MYO1C, Itch, Legumain, Factor D, A2M, IP3R3, Sirtuin, TXK, Properdin, CD…
18	coagulation	663	7.91681e-22	2.34338e-19	7.91681e-22	2.34338e-19	59	Alpha-actinin, Galpha(s)-specific nucleotide-like GPCRs, Csk, CD84, PDE2A, Thrombomodulin, Syk, Galpha(i)-specific amine GPCRs, ITGA6, CD2, PLA2, Plasma kallikrein, MCAK, CD44, Guanylate cyclase beta, AMICA1, GC1QBP, Lck, HSP70, Guanylate cyclase, Galpha(q)-specific peptide GPCRs, IP3R1, SLC7A7, Tubulin alpha, PDE, LAT, VAV-3, Factor D, GUCY1B1, A2M, IP3R3, SHPS-1, Alpha-actinin 4, Slp76, Cofilin…
19	blood coagulation	663	7.91681e-22	2.34338e-19	7.91681e-22	2.34338e-19	59	Alpha-actinin, Galpha(s)-specific nucleotide-like GPCRs, Csk, CD84, PDE2A, Thrombomodulin, Syk, Galpha(i)-specific amine GPCRs, ITGA6, CD2, PLA2, Plasma kallikrein, MCAK, CD44, Guanylate cyclase beta, AMICA1, GC1QBP, Lck, HSP70, Guanylate cyclase, Galpha(q)-specific peptide GPCRs, IP3R1, SLC7A7, Tubulin alpha, PDE, LAT, VAV-3, Factor D, GUCY1B1, A2M, IP3R3, SHPS-1, Alpha-actinin 4, Slp76, Cofilin…
20	hemostasis	670	1.33631e-21	3.75771e-19	1.33631e-21	3.75771e-19	59	Alpha-actinin, Galpha(s)-specific nucleotide-like GPCRs, Csk, CD84, PDE2A, Thrombomodulin, Syk, Galpha(i)-specific amine GPCRs, ITGA6, CD2, PLA2, Plasma kallikrein, MCAK, CD44, Guanylate cyclase beta, AMICA1, GC1QBP, Lck, HSP70, Guanylate cyclase, Galpha(q)-specific peptide GPCRs, IP3R1, SLC7A7, Tubulin alpha, PDE, LAT, VAV-3, Factor D, GUCY1B1, A2M, IP3R3, SHPS-1, Alpha-actinin 4, Slp76, Cofilin…
21	activation of immune response	520	1.44696e-21	3.8751e-19	1.44696e-21	3.8751e-19	52	CARD9, Csk, CARD5, AP-1, Syk, c-Jun/c-Jun, MKP-3, PLA2, NFAM1, PTEN, MHC class II beta chain, Ficolin, Myosin I, GC1QBP, Lck, Galpha(q)-specific peptide GPCRs, IP3R1, C1qa, PDE, LAT, CD3 epsilon, ATF/CREB, VAV-3, MYO1C, Itch, Legumain, Factor D, IP3R3, TXK, Properdin, CD79B, Galpha(i)-specific peptide GPCRs, Ficolin-1, Slp76, Cofilin, c-Jun, IP3 receptor, Integrin, C1qc, Factor B, WaspIP, PDE4, E…
22	immune effector process	614	2.99604e-21	7.65896e-19	2.99604e-21	7.65896e-19	56	CARD9, CARD5, Syk, DAP12, Tubulin beta, PLA2, MHC class II beta chain, Ficolin, Lef-1, Myosin I, C/EBP, GC1QBP, Galectin-1, Galpha(q)-specific peptide GPCRs, ISG20, IP3R1, C1qa, Pyk2(FAK2), MSH2, PGE2R4, LAT, ATF/CREB, VAV-3, Annexin III, Tubulin beta 2C, MYO1C, Itch, Factor D, IP3R3, Properdin, Cathepsin C, Galpha(i)-specific peptide GPCRs, Ficolin-1, Cofilin, Galpha(q)-specific nucleotide-like …
23	negative regulation of biological process	4668	3.22556e-21	7.8872e-19	3.22556e-21	7.8872e-19	181	Cyclin G, MOSPD1, MafB, CIITA, NSAP1, Annexin II, CERKL, SUMO-2, Alpha-actinin, HSP27, HMG1,2, G3P2, Galpha(s)-specific nucleotide-like GPCRs, Csk, JDP2, KLF4, CARD5, PDE2A, AP-1, Adiponectin, Thrombomodulin, PAIP2, Galpha(i)-specific amine GPCRs, BPAG1, Ataxin-1, c-Jun/c-Jun, MITF, MKP-3, APEX, ITGA6, Annexin I, RGS2, PLA2, Plasma kallikrein, Gelsolin, HMGB1, CD44, CABIN1, PTEN, MHC class II bet…
24	cellular response to organic substance	2404	4.60117e-21	1.07821e-18	4.60117e-21	1.07821e-18	119	CIITA, NSAP1, HSP27, HMG1,2, G3P2, MNK1, Galpha(s)-specific nucleotide-like GPCRs, CHI3L1, Csk, KLF4, CARD5, PDE2A, AP-1, Adiponectin, Galpha(i)-specific amine GPCRs, Pyruvate kinase, IL-18, Cyclin D2, c-Jun/c-Jun, MKP-3, APEX, ITGA6, Annexin I, PLA2, HMGB1, CD44, PTEN, MHC class II beta chain, IL-1 beta, Lef-1, Myosin I, TIMP2, STAT4, C/EBP, PP2A cat (beta), SP100, RAR, Galectin-1, eIF4A2, CCR3,…
25	response to stimulus	9680	5.39225e-21	1.21304e-18	5.39225e-21	1.21304e-18	291	CARD9, Cyclin G, SorCS3, CIITA, NSAP1, Annexin II, CERKL, Alpha-actinin, HSP27, HMG1,2, G3P2, MNK1, C12orf32, Galpha(s)-specific nucleotide-like GPCRs, CHI3L1, Csk, KLF4, GPR177, RNASE6, CD84, CARD5, PDE2A, AP-1, Adiponectin, Thrombomodulin, PAIP2, Syk, Galpha(i)-specific amine GPCRs, Pyruvate kinase, BPAG1, RHBDL1, Carbonic anhydrase II, CTP synthase, Ataxin-1, IL-18, CKLFSF7, Cyclin D2, DAP12, …
26	positive regulation of immune response	670	7.02287e-21	1.5191e-18	7.02287e-21	1.5191e-18	58	CARD9, Csk, CARD5, AP-1, Syk, c-Jun/c-Jun, MKP-3, PLA2, NFAM1, CD44, PTEN, MHC class II beta chain, Ficolin, IL-1 beta, Myosin I, GC1QBP, Lck, HSP70, Galpha(q)-specific peptide GPCRs, IP3R1, LAMP1, C1qa, PDE, LAT, CD3 epsilon, ATF/CREB, VAV-3, MYO1C, Itch, Legumain, Factor D, IP3R3, Sirtuin, TXK, Properdin, CD79B, Galpha(i)-specific peptide GPCRs, Ficolin-1, Slp76, Cofilin, c-Jun, IP3 receptor, I…
27	regulation of multicellular organismal process	2833	9.01261e-21	1.87729e-18	9.01261e-21	1.87729e-18	131	CARD9, MafB, CIITA, Annexin II, HSP27, HMG1,2, Galpha(s)-specific nucleotide-like GPCRs, CHI3L1, Csk, KLF4, CARD5, AP-1, Adiponectin, Thrombomodulin, Syk, Galpha(i)-specific amine GPCRs, Carbonic anhydrase II, IL-18, Cyclin D2, DAP12, c-Jun/c-Jun, MITF, NUDEL, MKP-3, RGS2, CD2, PLA2, Plasma kallikrein, NFAM1, HMGB1, PTEN, MHC class II beta chain, Cofilin, muscle, IL-1 beta, HOOK3, Lef-1, DYNLT, G…
28	negative regulation of cellular process	4254	1.42272e-20	2.85764e-18	1.42272e-20	2.85764e-18	169	Cyclin G, MOSPD1, MafB, CIITA, NSAP1, CERKL, SUMO-2, Alpha-actinin, HSP27, HMG1,2, G3P2, Galpha(s)-specific nucleotide-like GPCRs, Csk, JDP2, KLF4, CARD5, PDE2A, AP-1, Adiponectin, Thrombomodulin, PAIP2, Galpha(i)-specific amine GPCRs, BPAG1, Ataxin-1, c-Jun/c-Jun, MITF, MKP-3, APEX, ITGA6, Annexin I, RGS2, PLA2, Gelsolin, HMGB1, CD44, CABIN1, PTEN, MHC class II beta chain, IL-1 beta, HOOK3, Lef-…
29	regulation of body fluid levels	847	1.49389e-20	2.89713e-18	1.49389e-20	2.89713e-18	65	Annexin II, Alpha-actinin, Galpha(s)-specific nucleotide-like GPCRs, Csk, CD84, PDE2A, Thrombomodulin, Syk, Galpha(i)-specific amine GPCRs, ITGA6, CD2, PLA2, Plasma kallikrein, MCAK, CD44, Guanylate cyclase beta, AMICA1, GC1QBP, Lck, HSP70, Guanylate cyclase, Galpha(q)-specific peptide GPCRs, IP3R1, SLC7A7, Tubulin alpha, PDE, LAT, ATF/CREB, VAV-3, HIF1A, Factor D, GUCY1B1, A2M, ALAS2, IP3R3, SHP…
30	regulation of phosphorylation	1539	9.77534e-20	1.83255e-17	9.77534e-20	1.83255e-17	89	CARD9, Cyclin G, Annexin II, HSP27, HMG1,2, Galpha(s)-specific nucleotide-like GPCRs, CHI3L1, Csk, KLF4, CARD5, AP-1, Adiponectin, Syk, Galpha(i)-specific amine GPCRs, Ataxin-1, Cyclin D2, c-Jun/c-Jun, MKP-3, ITGA6, RGS2, PLA2, HMGB1, CD44, PTEN, IL-1 beta, TIMP2, RAR, Lck, Cyclin G1, HSP70, Galpha(q)-specific peptide GPCRs, Sec31, RKIP, 14-3-3 gamma, PPM1E, APIP, Pyk2(FAK2), HSPA4, DYNLL, PDE, I…
31	response to oxygen-containing compound	2057	7.09642e-19	1.28743e-16	7.09642e-19	1.28743e-16	104	CARD9, HMG1,2, Galpha(s)-specific nucleotide-like GPCRs, Csk, KLF4, CARD5, PDE2A, AP-1, Adiponectin, Thrombomodulin, Galpha(i)-specific amine GPCRs, Pyruvate kinase, IL-18, Cyclin D2, c-Jun/c-Jun, APEX, Annexin I, PLA2, Gelsolin, Calgranulin A, HADHA, HMGB1, PTEN, MHC class II beta chain, IL-1 beta, STAT4, C/EBP, PP2A cat (beta), SP100, Homer, RAR, Galectin-1, Lck, HSP70, Fc gamma RIII beta, Galp…
32	innate immune response	1051	1.02578e-18	1.80281e-16	1.02578e-18	1.80281e-16	70	CARD9, CIITA, NSAP1, HMG1,2, G3P2, CARD5, AP-1, Syk, IL-18, DAP12, c-Jun/c-Jun, MKP-3, Tubulin beta, PLA2, Calgranulin A, HMGB1, CD44, PTEN, MHC class II beta chain, KIR2DS2, Ficolin, Myosin I, Galectin-3, STAT4, C/EBP, SP100, GC1QBP, Lck, Galpha(q)-specific peptide GPCRs, ISG20, IP3R1, C1qa, PDE, LAT, ATF/CREB, VAV-3, Tubulin beta 2C, MYO1C, Itch, Legumain, Factor D, IP3R3, Properdin, Galpha(i)-…
33	positive regulation of cellular process	4675	1.16269e-18	1.98151e-16	1.16269e-18	1.98151e-16	175	RAM2, CARD9, MOSPD1, MafB, CIITA, Annexin II, SUMO-2, Alpha-actinin, HSP27, HMG1,2, C12orf32, Galpha(s)-specific nucleotide-like GPCRs, CHI3L1, Csk, JDP2, KLF4, GPR177, CARD5, AP-1, Adiponectin, SOAT1, Syk, Galpha(i)-specific amine GPCRs, Pyruvate kinase, Carbonic anhydrase II, Ataxin-1, IL-18, Cyclin D2, c-Jun/c-Jun, MITF, NUDEL, MKP-3, APEX, CXXC5, ITGA6, Annexin I, RGS2, CD2, PLA2, Calgranulin…
34	response to organic cyclic compound	1367	1.47416e-18	2.43843e-16	1.47416e-18	2.43843e-16	81	CARD9, CIITA, HMG1,2, Galpha(s)-specific nucleotide-like GPCRs, KLF4, PDE2A, AP-1, Adiponectin, Thrombomodulin, Galpha(i)-specific amine GPCRs, Pyruvate kinase, Carbonic anhydrase II, IL-18, Cyclin D2, c-Jun/c-Jun, MKP-3, APEX, SULT1A1, ACAT1, ITGA6, Annexin I, PLA2, Gelsolin, HMGB1, CD44, PTEN, MHC class II beta chain, IL-1 beta, Lef-1, STAT4, C/EBP, Homer, RAR, Galectin-1, Guanylate cyclase, Ga…
35	regulation of protein metabolic process	2522	1.95024e-18	3.13375e-16	1.95024e-18	3.13375e-16	117	CARD9, Cyclin G, NSAP1, Annexin II, SUMO-2, HSP27, HMG1,2, G3P2, MNK1, Galpha(s)-specific nucleotide-like GPCRs, CHI3L1, Csk, JDP2, KLF4, CARD5, AP-1, Adiponectin, SOAT1, PAIP2, Syk, Galpha(i)-specific amine GPCRs, Cyclin D2, c-Jun/c-Jun, MKP-3, RGS2, PLA2, Plasma kallikrein, Calgranulin A, HMGB1, CD44, PTEN, IL-1 beta, Lef-1, TIMP2, C/EBP, GC1QBP, RAR, eIF4A2, Lck, Cyclin G1, HSP70, Galpha(q)-sp…
36	regulation of phosphate metabolic process	2257	6.97483e-18	1.08962e-15	6.97483e-18	1.08962e-15	108	CARD9, Cyclin G, Annexin II, MKI67IP, HSP27, HMG1,2, Galpha(s)-specific nucleotide-like GPCRs, CHI3L1, Csk, KLF4, CARD5, PDE2A, AP-1, Adiponectin, Syk, Galpha(i)-specific amine GPCRs, Ataxin-1, Cyclin D2, c-Jun/c-Jun, NUDEL, MKP-3, ITGA6, RGS2, PLA2, HMGB1, CD44, PTEN, RABGAP1L, S100A10, IL-1 beta, Myosin I, DYNLT, TIMP2, RAR, Lck, Cyclin G1, HSP70, Guanylate cyclase, Galpha(q)-specific peptide G…
37	response to chemical	5293	7.36061e-18	1.11881e-15	7.36061e-18	1.11881e-15	188	CARD9, Cyclin G, CIITA, NSAP1, Annexin II, HSP27, HMG1,2, G3P2, MNK1, Galpha(s)-specific nucleotide-like GPCRs, CHI3L1, Csk, KLF4, CARD5, PDE2A, AP-1, Adiponectin, Thrombomodulin, Syk, Galpha(i)-specific amine GPCRs, Pyruvate kinase, Carbonic anhydrase II, CTP synthase, IL-18, CKLFSF7, Cyclin D2, DAP12, c-Jun/c-Jun, MKP-3, Tubulin beta, APEX, NET, SULT1A1, ACAT1, ITGA6, Annexin I, PLA2, Gelsolin,…
38	leukocyte migration	319	1.0207e-17	1.51064e-15	1.0207e-17	1.51064e-15	37	HMG1,2, CD84, Thrombomodulin, Syk, ITGA6, CD2, PLA2, Calgranulin A, HMGB1, CD44, IL-1 beta, AMICA1, Galectin-3, CCR3, Lck, Galpha(q)-specific peptide GPCRs, SLC7A7, PDE, VAV-3, SHPS-1, Galpha(i)-specific peptide GPCRs, Integrin, ITGAL, CD244, PDE4, IL6RA, ETV6/LYN fusion protein, IL-8, IP10, PSGL-1, IL8RB, L-selectin, Fyn, Lyn, ITGB7, SLC7A5, Fc gamma RII alpha
39	response to cytokine	884	1.08103e-17	1.55889e-15	1.08103e-17	1.55889e-15	62	CIITA, NSAP1, HMG1,2, G3P2, CHI3L1, CARD5, PDE2A, AP-1, Adiponectin, IL-18, c-Jun/c-Jun, Annexin I, PLA2, HMGB1, CD44, MHC class II beta chain, IL-1 beta, Lef-1, TIMP2, STAT4, C/EBP, SP100, RAR, eIF4A2, CCR3, HSP70, Guanylate cyclase, Galpha(q)-specific peptide GPCRs, ISG20, IL-17 receptor, Tubulin alpha, Pyk2(FAK2), NEDD4, PDE, HNMT, HIF1A, GLK(MAP4K3), eIF4A, Sirtuin, Galpha(i)-specific peptide…
40	regulation of phosphorus metabolic process	2275	1.24042e-17	1.74403e-15	1.24042e-17	1.74403e-15	108	CARD9, Cyclin G, Annexin II, MKI67IP, HSP27, HMG1,2, Galpha(s)-specific nucleotide-like GPCRs, CHI3L1, Csk, KLF4, CARD5, PDE2A, AP-1, Adiponectin, Syk, Galpha(i)-specific amine GPCRs, Ataxin-1, Cyclin D2, c-Jun/c-Jun, NUDEL, MKP-3, ITGA6, RGS2, PLA2, HMGB1, CD44, PTEN, RABGAP1L, S100A10, IL-1 beta, Myosin I, DYNLT, TIMP2, RAR, Lck, Cyclin G1, HSP70, Guanylate cyclase, Galpha(q)-specific peptide G…
41	regulation of cell death	1899	2.36219e-17	3.24023e-15	2.36219e-17	3.24023e-15	96	CARD9, Cyclin G, CERKL, Alpha-actinin, HSP27, HMG1,2, Galpha(s)-specific nucleotide-like GPCRs, KLF4, CARD5, AP-1, Adiponectin, Galpha(i)-specific amine GPCRs, IL-18, c-Jun/c-Jun, MITF, MKP-3, ITGA6, Annexin I, PLA2, Calgranulin A, HMGB1, CD44, CABIN1, PTEN, IL-1 beta, Lef-1, Galectin-3, C/EBP, SP100, GC1QBP, RAR, Galectin-1, Lck, Cyclin G1, HSP70, Galpha(q)-specific peptide GPCRs, P4HB, G6PD, AT…
42	positive regulation of metabolic process	3038	7.26197e-17	9.72413e-15	7.26197e-17	9.72413e-15	128	CARD9, MOSPD1, MafB, CIITA, Annexin II, SUMO-2, HSP27, HMG1,2, Galpha(s)-specific nucleotide-like GPCRs, CHI3L1, Csk, JDP2, KLF4, CARD5, PDE2A, AP-1, Adiponectin, SOAT1, Syk, Galpha(i)-specific amine GPCRs, Pyruvate kinase, Ataxin-1, IL-18, Cyclin D2, c-Jun/c-Jun, MITF, APEX, ITGA6, Annexin I, IGHA1, PLA2, Plasma kallikrein, HMGB1, CD44, PTEN, IL-1 beta, Lef-1, TIMP2, STAT4, C/EBP, SP100, GC1QBP,…
43	regulation of cellular protein metabolic process	1968	8.20251e-17	1.07281e-14	8.20251e-17	1.07281e-14	97	Cyclin G, NSAP1, Annexin II, SUMO-2, HSP27, HMG1,2, G3P2, MNK1, Galpha(s)-specific nucleotide-like GPCRs, CHI3L1, Csk, JDP2, CARD5, AP-1, Adiponectin, PAIP2, Syk, Galpha(i)-specific amine GPCRs, Cyclin D2, c-Jun/c-Jun, MKP-3, RGS2, PLA2, HMGB1, CD44, PTEN, IL-1 beta, TIMP2, GC1QBP, RAR, eIF4A2, Lck, Cyclin G1, HSP70, Galpha(q)-specific peptide GPCRs, G6PD, Sec31, RKIP, 14-3-3 gamma, PPM1E, eIF4B,…
44	response to endogenous stimulus	2069	8.84113e-17	1.13006e-14	8.84113e-17	1.13006e-14	100	CARD9, Cyclin G, HMG1,2, MNK1, Galpha(s)-specific nucleotide-like GPCRs, Csk, KLF4, PDE2A, AP-1, Adiponectin, Thrombomodulin, Galpha(i)-specific amine GPCRs, Pyruvate kinase, Carbonic anhydrase II, IL-18, Cyclin D2, c-Jun/c-Jun, APEX, SULT1A1, ACAT1, Annexin I, PLA2, Gelsolin, HADHA, HMGB1, CD44, PTEN, MHC class II beta chain, IL-1 beta, Lef-1, C/EBP, PP2A cat (beta), Homer, RAR, Lck, Cyclin G1, …
45	myeloid leukocyte activation	141	1.0154e-16	1.26902e-14	1.0154e-16	1.26902e-14	25	HMG1,2, CARD5, AP-1, Syk, DAP12, c-Jun/c-Jun, PLA2, HMGB1, Myosin I, Galpha(q)-specific peptide GPCRs, LAT, ATF/CREB, Annexin III, Galpha(i)-specific peptide GPCRs, Slp76, c-Jun, Galpha(q)-specific nucleotide-like GPCRs, ADAM9, ETV6/LYN fusion protein, IRT-1, IL-8, IL8RB, Lyn, 14-3-3, Fc gamma RII alpha
46	immune response-activating signal transduction	445	1.14415e-16	1.39885e-14	1.14415e-16	1.39885e-14	42	CARD9, Csk, AP-1, Syk, c-Jun/c-Jun, MKP-3, PLA2, NFAM1, PTEN, MHC class II beta chain, Myosin I, Lck, Galpha(q)-specific peptide GPCRs, IP3R1, PDE, LAT, CD3 epsilon, ATF/CREB, VAV-3, MYO1C, Itch, Legumain, IP3R3, TXK, CD79B, Galpha(i)-specific peptide GPCRs, Slp76, Cofilin, c-Jun, IP3 receptor, Integrin, WaspIP, PDE4, ETV6/LYN fusion protein, Cathepsin S, MAPKAPK3, Fc gamma RIII alpha (CD16), Fyn…
47	regulation of molecular function	3133	1.28513e-16	1.53779e-14	1.28513e-16	1.53779e-14	130	CARD9, Cyclin G, Annexin II, Alpha-actinin, MKI67IP, HSP27, HMG1,2, Galpha(s)-specific nucleotide-like GPCRs, CHI3L1, Csk, KLF4, CARD5, AP-1, Adiponectin, Syk, Galpha(i)-specific amine GPCRs, Cyclin D2, c-Jun/c-Jun, NUDEL, MKP-3, Annexin I, RGS2, PLA2, Calgranulin A, NFAM1, HMGB1, CD44, CABIN1, PTEN, RABGAP1L, S100A10, IL-1 beta, Lef-1, Myosin I, DYNLT, TIMP2, C/EBP, SP100, Homer, RAR, SLAM, Lck,…
48	regulation of intracellular signal transduction	1795	1.68735e-16	1.97702e-14	1.68735e-16	1.97702e-14	91	CARD9, HSP27, Galpha(s)-specific nucleotide-like GPCRs, CHI3L1, Csk, KLF4, GPR177, CARD5, AP-1, Adiponectin, Syk, Galpha(i)-specific amine GPCRs, IL-18, c-Jun/c-Jun, NUDEL, MKP-3, CXXC5, RGS2, PLA2, Calgranulin A, CD44, PTEN, RABGAP1L, S100A10, IL-1 beta, DYNLT, TIMP2, STAT4, PP2A cat (beta), GC1QBP, RAR, Galectin-1, Lck, Galpha(q)-specific peptide GPCRs, P4HB, ATM, RKIP, APIP, Pyk2(FAK2), NEDD4,…
49	regulation of programmed cell death	1811	2.92996e-16	3.35244e-14	2.92996e-16	3.35244e-14	91	CARD9, Cyclin G, CERKL, Alpha-actinin, HSP27, HMG1,2, Galpha(s)-specific nucleotide-like GPCRs, KLF4, CARD5, AP-1, Adiponectin, Galpha(i)-specific amine GPCRs, IL-18, c-Jun/c-Jun, MITF, MKP-3, ITGA6, Annexin I, PLA2, Calgranulin A, HMGB1, CD44, PTEN, IL-1 beta, Lef-1, Galectin-3, C/EBP, SP100, GC1QBP, RAR, Galectin-1, Lck, Cyclin G1, HSP70, Galpha(q)-specific peptide GPCRs, P4HB, G6PD, ATM, 14-3-…
50	regulation of cellular component organization	2107	2.98047e-16	3.35244e-14	2.98047e-16	3.35244e-14	100	Annexin II, Alpha-actinin, HMG1,2, Csk, JDP2, CARD5, Adiponectin, Syk, Galpha(i)-specific amine GPCRs, BPAG1, NUDEL, Annexin I, RGS2, PLA2, Gelsolin, Calgranulin A, HMGB1, CD44, PTEN, Cofilin, muscle, S100A10, IL-1 beta, Lef-1, Myosin I, DYNLT, Galectin-3, GC1QBP, Destrin, Galectin-1, BAP1, SLAM, HSP70, Guanylate cyclase, Galpha(q)-specific peptide GPCRs, ATM, RKIP, 14-3-3 gamma, PPM1E, Pyk2(FAK2…
51	regulation of response to external stimulus	816	3.11802e-16	3.43838e-14	3.11802e-16	3.43838e-14	57	Annexin II, HSP27, HMG1,2, Galpha(s)-specific nucleotide-like GPCRs, KLF4, CARD5, PDE2A, Adiponectin, Thrombomodulin, Syk, Galpha(i)-specific amine GPCRs, IL-18, NUDEL, Annexin I, PLA2, Plasma kallikrein, Calgranulin A, HMGB1, PTEN, MHC class II beta chain, IL-1 beta, GC1QBP, Lck, Guanylate cyclase, Galpha(q)-specific peptide GPCRs, IL-17 receptor, Pyk2(FAK2), PDE, PGE2R4, AP-1 beta subunit, PLA2…
52	biological regulation	12947	4.32116e-16	4.67351e-14	4.32116e-16	4.67351e-14	339	RAM2, CARD9, Cyclin G, MOSPD1, MafB, SorCS3, CIITA, NSAP1, Annexin II, CERKL, SUMO-2, Alpha-actinin, MKI67IP, HSP27, HMG1,2, G3P2, MNK1, C12orf32, Galpha(s)-specific nucleotide-like GPCRs, CHI3L1, Csk, JDP2, KLF4, GPR177, CD84, CARD5, PDE2A, Deoxyribonuclease II, AP-1, Adiponectin, Thrombomodulin, SOAT1, PAIP2, Syk, Galpha(i)-specific amine GPCRs, Pyruvate kinase, BPAG1, RHBDL1, Carbonic anhydras…
53	regulation of catalytic activity	2567	4.46533e-16	4.7383e-14	4.46533e-16	4.7383e-14	113	Cyclin G, Annexin II, MKI67IP, HSP27, HMG1,2, Galpha(s)-specific nucleotide-like GPCRs, CHI3L1, Csk, KLF4, CARD5, AP-1, Adiponectin, Syk, Galpha(i)-specific amine GPCRs, Cyclin D2, c-Jun/c-Jun, NUDEL, MKP-3, Annexin I, RGS2, PLA2, Calgranulin A, HMGB1, CD44, CABIN1, PTEN, RABGAP1L, S100A10, IL-1 beta, Lef-1, Myosin I, DYNLT, TIMP2, RAR, SLAM, Lck, Cyclin G1, HSP70, Galpha(q)-specific peptide GPCR…
54	regulation of apoptotic process	1794	4.92529e-16	5.1296e-14	4.92529e-16	5.1296e-14	90	CARD9, Cyclin G, CERKL, Alpha-actinin, HSP27, HMG1,2, Galpha(s)-specific nucleotide-like GPCRs, KLF4, CARD5, AP-1, Adiponectin, Galpha(i)-specific amine GPCRs, IL-18, c-Jun/c-Jun, MITF, MKP-3, ITGA6, Annexin I, PLA2, Calgranulin A, HMGB1, CD44, PTEN, IL-1 beta, Lef-1, Galectin-3, C/EBP, SP100, GC1QBP, RAR, Galectin-1, Lck, Cyclin G1, HSP70, Galpha(q)-specific peptide GPCRs, P4HB, G6PD, ATM, 14-3-…
55	regulation of cell migration	698	5.14962e-16	5.26572e-14	5.14962e-16	5.26572e-14	52	HSP27, HMG1,2, KLF4, CARD5, Adiponectin, Galpha(i)-specific amine GPCRs, APEX, PLA2, HMGB1, PTEN, IL-1 beta, Lef-1, Myosin I, Galectin-3, SP100, GC1QBP, HSP70, Galpha(q)-specific peptide GPCRs, Pyk2(FAK2), PDE, IGF-1 receptor, PGE2R4, SORL1, PLA2G7, ATF/CREB, Annexin III, HIF1A, MYO1C, Rdx12, Reticulon 4, ORP-family, Galpha(i)-specific peptide GPCRs, Galpha(q)-specific nucleotide-like GPCRs, TIMP…
56	positive regulation of cellular component movement	443	5.35812e-16	5.38109e-14	5.35812e-16	5.38109e-14	41	Alpha-actinin, HSP27, HMG1,2, CARD5, Galpha(i)-specific amine GPCRs, PLA2, HMGB1, IL-1 beta, Lef-1, Myosin I, Galectin-3, GC1QBP, HSP70, Galpha(q)-specific peptide GPCRs, Pyk2(FAK2), PDE, IGF-1 receptor, PLA2G7, ATF/CREB, Annexin III, HIF1A, MYO1C, Rdx12, Galpha(i)-specific peptide GPCRs, Alpha-actinin 4, Galpha(q)-specific nucleotide-like GPCRs, ADAM9, Angiotensinogen, GAPR-1, Tcf(Lef), PDE4, IL…
57	positive regulation of response to external stimulus	268	7.69555e-16	7.59295e-14	7.69555e-16	7.59295e-14	32	HSP27, HMG1,2, Galpha(s)-specific nucleotide-like GPCRs, PDE2A, IL-18, NUDEL, PLA2, Calgranulin A, HMGB1, IL-1 beta, GC1QBP, Galpha(q)-specific peptide GPCRs, Pyk2(FAK2), PDE, PGE2R4, PLA2G7, ATF/CREB, Tissue kallikreins, Sirtuin, Galpha(i)-specific peptide GPCRs, Galpha(q)-specific nucleotide-like GPCRs, Angiotensinogen, IL6RA, Galpha(s)-specific prostanoid GPCRs, Cathepsin S, IRT-1, IL-8, IP10,…
58	regulation of multicellular organismal development	1886	1.21586e-15	1.17896e-13	1.21586e-15	1.17896e-13	92	MafB, HSP27, HMG1,2, Galpha(s)-specific nucleotide-like GPCRs, CHI3L1, KLF4, AP-1, Adiponectin, Syk, Galpha(i)-specific amine GPCRs, Carbonic anhydrase II, Cyclin D2, DAP12, c-Jun/c-Jun, MITF, NUDEL, MKP-3, CD2, PLA2, NFAM1, HMGB1, PTEN, Cofilin, muscle, IL-1 beta, HOOK3, Lef-1, DYNLT, TIMP2, STAT4, SP100, GC1QBP, RAR, Galectin-1, CCR3, Lck, HSP70, Guanylate cyclase, Galpha(q)-specific peptide GP…
59	regulation of cellular component movement	820	1.55736e-15	1.48451e-13	1.55736e-15	1.48451e-13	56	Alpha-actinin, HSP27, HMG1,2, KLF4, CARD5, Adiponectin, Galpha(i)-specific amine GPCRs, APEX, PLA2, HMGB1, PTEN, IL-1 beta, Lef-1, Myosin I, Galectin-3, SP100, GC1QBP, HSP70, Galpha(q)-specific peptide GPCRs, LAMP1, Pyk2(FAK2), PDE, IGF-1 receptor, PGE2R4, SORL1, PLA2G7, ATF/CREB, Annexin III, HIF1A, MYO1C, Rdx12, Reticulon 4, ORP-family, Galpha(i)-specific peptide GPCRs, Alpha-actinin 4, Galpha(…
60	inflammatory response	621	1.84523e-15	1.72959e-13	1.84523e-15	1.72959e-13	48	CIITA, HMG1,2, Galpha(s)-specific nucleotide-like GPCRs, CHI3L1, CARD5, AP-1, Syk, Galpha(i)-specific amine GPCRs, IL-18, Annexin I, PLA2, Plasma kallikrein, Calgranulin A, NFAM1, HMGB1, CD44, MHC class II beta chain, NMI, IL-1 beta, C/EBP, CCR3, Galpha(q)-specific peptide GPCRs, Lysozyme, LAT, PLA2G7, LXN, HIF1A, Itch, Tissue kallikreins, A2M, Galpha(i)-specific peptide GPCRs, Galpha(q)-specific…
61	positive regulation of cell migration	419	2.38215e-15	2.19626e-13	2.38215e-15	2.19626e-13	39	HSP27, HMG1,2, CARD5, Galpha(i)-specific amine GPCRs, PLA2, HMGB1, IL-1 beta, Lef-1, Myosin I, Galectin-3, GC1QBP, HSP70, Galpha(q)-specific peptide GPCRs, Pyk2(FAK2), PDE, IGF-1 receptor, PLA2G7, ATF/CREB, Annexin III, HIF1A, MYO1C, Rdx12, Galpha(i)-specific peptide GPCRs, Galpha(q)-specific nucleotide-like GPCRs, ADAM9, Angiotensinogen, GAPR-1, Tcf(Lef), PDE4, IL6RA, ETV6/LYN fusion protein, IR…
62	response to external stimulus	2559	2.54222e-15	2.30604e-13	2.54222e-15	2.30604e-13	111	CARD9, HSP27, HMG1,2, Galpha(s)-specific nucleotide-like GPCRs, CHI3L1, CARD5, PDE2A, AP-1, Adiponectin, Thrombomodulin, Syk, Galpha(i)-specific amine GPCRs, Pyruvate kinase, IL-18, CKLFSF7, DAP12, c-Jun/c-Jun, Tubulin beta, ACAT1, ITGA6, IGHA1, PLA2, Gelsolin, Calgranulin A, HMGB1, CD44, PTEN, MHC class II beta chain, IL-1 beta, AMICA1, Lef-1, Myosin I, CoactosinLP, Galectin-3, STAT4, C/EBP, RAR…
63	regulation of kinase activity	966	2.74133e-15	2.44718e-13	2.74133e-15	2.44718e-13	61	Cyclin G, HSP27, HMG1,2, Galpha(s)-specific nucleotide-like GPCRs, CHI3L1, Csk, KLF4, CARD5, Adiponectin, Syk, Galpha(i)-specific amine GPCRs, Cyclin D2, MKP-3, RGS2, PLA2, HMGB1, PTEN, IL-1 beta, RAR, Cyclin G1, HSP70, Galpha(q)-specific peptide GPCRs, Sec31, 14-3-3 gamma, PPM1E, Pyk2(FAK2), PDE, IGF-1 receptor, DUSP12, ATF/CREB, VAV-3, PP2A catalytic, GLK(MAP4K3), Tissue kallikreins, ATF-3, Sir…
64	regulation of signal transduction	2934	3.74376e-15	3.28983e-13	3.74376e-15	3.28983e-13	121	CARD9, Alpha-actinin, HSP27, HMG1,2, Galpha(s)-specific nucleotide-like GPCRs, CHI3L1, Csk, KLF4, GPR177, CARD5, AP-1, Adiponectin, Syk, Galpha(i)-specific amine GPCRs, Ataxin-1, IL-18, c-Jun/c-Jun, NUDEL, MKP-3, CXXC5, ITGA6, RGS2, PLA2, Calgranulin A, NFAM1, CD44, PTEN, RABGAP1L, S100A10, IL-1 beta, Lef-1, Myosin I, DYNLT, Galectin-3, TIMP2, STAT4, PP2A cat (beta), SP100, Homer, GC1QBP, RAR, Ga…
65	phagocytosis	248	4.4432e-15	3.84439e-13	4.4432e-15	3.84439e-13	30	Galpha(s)-specific nucleotide-like GPCRs, Syk, PLA2, Ficolin, Myosin I, C/EBP, RAR, Galpha(q)-specific peptide GPCRs, IP3R1, VAV-3, Annexin III, MYO1C, IP3R3, SHPS-1, Galpha(i)-specific peptide GPCRs, Ficolin-1, Cofilin, Galpha(q)-specific nucleotide-like GPCRs, IP3 receptor, WaspIP, PLZF/RARalpha fusion protein, ETV6/LYN fusion protein, IRT-1, RARalpha, L-Ficolin, Fc gamma RIII alpha (CD16), Fyn…
66	cellular response to stimulus	7628	4.5433e-15	3.87145e-13	4.5433e-15	3.87145e-13	233	CARD9, Cyclin G, SorCS3, CIITA, NSAP1, Annexin II, CERKL, HSP27, HMG1,2, G3P2, MNK1, C12orf32, Galpha(s)-specific nucleotide-like GPCRs, CHI3L1, Csk, KLF4, GPR177, CARD5, PDE2A, AP-1, Adiponectin, Thrombomodulin, Syk, Galpha(i)-specific amine GPCRs, Pyruvate kinase, BPAG1, RHBDL1, Carbonic anhydrase II, IL-18, Cyclin D2, DAP12, c-Jun/c-Jun, MITF, NUDEL, MKP-3, APEX, SULT1A1, CXXC5, ITGA6, Annexin…
67	regulation of cell motility	737	4.766e-15	4.00059e-13	4.766e-15	4.00059e-13	52	HSP27, HMG1,2, KLF4, CARD5, Adiponectin, Galpha(i)-specific amine GPCRs, APEX, PLA2, HMGB1, PTEN, IL-1 beta, Lef-1, Myosin I, Galectin-3, SP100, GC1QBP, HSP70, Galpha(q)-specific peptide GPCRs, Pyk2(FAK2), PDE, IGF-1 receptor, PGE2R4, SORL1, PLA2G7, ATF/CREB, Annexin III, HIF1A, MYO1C, Rdx12, Reticulon 4, ORP-family, Galpha(i)-specific peptide GPCRs, Galpha(q)-specific nucleotide-like GPCRs, TIMP…
68	positive regulation of cell motility	430	5.60896e-15	4.63894e-13	5.60896e-15	4.63894e-13	39	HSP27, HMG1,2, CARD5, Galpha(i)-specific amine GPCRs, PLA2, HMGB1, IL-1 beta, Lef-1, Myosin I, Galectin-3, GC1QBP, HSP70, Galpha(q)-specific peptide GPCRs, Pyk2(FAK2), PDE, IGF-1 receptor, PLA2G7, ATF/CREB, Annexin III, HIF1A, MYO1C, Rdx12, Galpha(i)-specific peptide GPCRs, Galpha(q)-specific nucleotide-like GPCRs, ADAM9, Angiotensinogen, GAPR-1, Tcf(Lef), PDE4, IL6RA, ETV6/LYN fusion protein, IR…
69	regulation of defense response	741	5.93295e-15	4.81157e-13	5.93295e-15	4.81157e-13	52	CARD9, HMG1,2, Galpha(s)-specific nucleotide-like GPCRs, KLF4, CARD5, PDE2A, AP-1, Adiponectin, Galpha(i)-specific amine GPCRs, IL-18, c-Jun/c-Jun, MKP-3, Annexin I, PLA2, Plasma kallikrein, Calgranulin A, HMGB1, MHC class II beta chain, IL-1 beta, Myosin I, GC1QBP, Lck, Galpha(q)-specific peptide GPCRs, IL-17 receptor, LAMP1, PDE, PGE2R4, AP-1 beta subunit, PLA2G7, ATF/CREB, Itch, Legumain, Tiss…
70	regulation of response to stress	1242	5.98879e-15	4.81157e-13	5.98879e-15	4.81157e-13	70	CARD9, Annexin II, HSP27, HMG1,2, Galpha(s)-specific nucleotide-like GPCRs, KLF4, CARD5, PDE2A, AP-1, Adiponectin, Thrombomodulin, Syk, Galpha(i)-specific amine GPCRs, IL-18, c-Jun/c-Jun, NUDEL, MKP-3, APEX, Annexin I, PLA2, Plasma kallikrein, Calgranulin A, HMGB1, CD44, MHC class II beta chain, IL-1 beta, Myosin I, C/EBP, GC1QBP, Lck, Galpha(q)-specific peptide GPCRs, P4HB, ATM, IL-17 receptor, …
71	platelet activation	290	7.442e-15	5.8949e-13	7.442e-15	5.8949e-13	32	Alpha-actinin, Csk, Syk, Galpha(i)-specific amine GPCRs, PLA2, Lck, HSP70, Galpha(q)-specific peptide GPCRs, IP3R1, Tubulin alpha, LAT, VAV-3, Factor D, A2M, IP3R3, Alpha-actinin 4, Slp76, Cofilin, Galpha(q)-specific nucleotide-like GPCRs, TIMP1, IP3 receptor, CD63, Beta-arrestin2, G-protein gamma, ETV6/LYN fusion protein, Alpha-2A adrenergic receptor, Fyn, Lyn, CD9, Coagulation factor V, Tubulin…
72	negative regulation of cellular metabolic process	2082	8.64489e-15	6.75262e-13	8.64489e-15	6.75262e-13	96	MOSPD1, CIITA, NSAP1, SUMO-2, HSP27, HMG1,2, G3P2, Galpha(s)-specific nucleotide-like GPCRs, Csk, JDP2, KLF4, CARD5, PDE2A, AP-1, Adiponectin, PAIP2, Galpha(i)-specific amine GPCRs, Ataxin-1, c-Jun/c-Jun, MKP-3, RGS2, HMGB1, PTEN, IL-1 beta, Lef-1, TIMP2, RING2, C/EBP, SP100, GC1QBP, RAR, HSP70, Galpha(q)-specific peptide GPCRs, EAR2, MORF, G6PD, RKIP, 14-3-3 gamma, PPM1E, NEDD4, HSPA4, MSH2, DYN…
73	regulation of cell proliferation	1882	8.86149e-15	6.82699e-13	8.86149e-15	6.82699e-13	90	RAM2, Annexin II, HMG1,2, Galpha(s)-specific nucleotide-like GPCRs, Csk, KLF4, CARD5, AP-1, Adiponectin, Syk, Galpha(i)-specific amine GPCRs, IL-18, Cyclin D2, c-Jun/c-Jun, MITF, Annexin I, PLA2, HMGB1, PTEN, MHC class II beta chain, D52, IL-1 beta, AMICA1, Lef-1, Galectin-3, TIMP2, STAT4, C/EBP, RAR, ATP5A, BAP1, CCR3, HSPC190, SLAM, HSP70, Guanylate cyclase, Galpha(q)-specific peptide GPCRs, AT…
74	negative regulation of metabolic process	2294	1.03723e-14	7.88292e-13	1.03723e-14	7.88292e-13	102	MOSPD1, CIITA, NSAP1, SUMO-2, HSP27, HMG1,2, G3P2, Galpha(s)-specific nucleotide-like GPCRs, Csk, JDP2, KLF4, CARD5, PDE2A, AP-1, Adiponectin, PAIP2, Galpha(i)-specific amine GPCRs, Ataxin-1, c-Jun/c-Jun, MKP-3, RGS2, HMGB1, PTEN, IL-1 beta, Lef-1, TIMP2, RING2, C/EBP, SP100, GC1QBP, RAR, HSP70, Galpha(q)-specific peptide GPCRs, EAR2, MORF, G6PD, RKIP, 14-3-3 gamma, PPM1E, NEDD4, HSPA4, MSH2, DYN…
75	positive regulation of locomotion	449	2.30631e-14	1.72942e-12	2.30631e-14	1.72942e-12	39	HSP27, HMG1,2, CARD5, Galpha(i)-specific amine GPCRs, PLA2, HMGB1, IL-1 beta, Lef-1, Myosin I, Galectin-3, GC1QBP, HSP70, Galpha(q)-specific peptide GPCRs, Pyk2(FAK2), PDE, IGF-1 receptor, PLA2G7, ATF/CREB, Annexin III, HIF1A, MYO1C, Rdx12, Galpha(i)-specific peptide GPCRs, Galpha(q)-specific nucleotide-like GPCRs, ADAM9, Angiotensinogen, GAPR-1, Tcf(Lef), PDE4, IL6RA, ETV6/LYN fusion protein, IR…
76	single-organism metabolic process	5494	2.49999e-14	1.84999e-12	2.49999e-14	1.84999e-12	183	HMG1,2, EIF2S3, G3P2, C12orf32, Galpha(s)-specific nucleotide-like GPCRs, SDHA, PDE2A, AP-1, Adiponectin, SOAT1, Syk, Galpha(i)-specific amine GPCRs, Pyruvate kinase, Carbonic anhydrase II, CTP synthase, IL-18, ELOVL5, c-Jun/c-Jun, MKP-3, Tubulin beta, APEX, SULT1A1, ACAT1, Annexin I, Tubulin alpha 8, PLA2, Plasma kallikrein, HADHA, HMGB1, CD44, SERA, Guanylate cyclase beta, PTEN, TALDO, Ficolin,…
77	cell migration	905	2.7938e-14	2.02373e-12	2.7938e-14	2.02373e-12	57	HMG1,2, CD84, Thrombomodulin, Syk, Galpha(i)-specific amine GPCRs, NUDEL, Tubulin beta, ITGA6, CD2, PLA2, Calgranulin A, HMGB1, CD44, PTEN, IL-1 beta, AMICA1, Lef-1, Galectin-3, CCR3, Lck, Galpha(q)-specific peptide GPCRs, SLC7A7, Pyk2(FAK2), PDE, SORL1, VAV-3, HIF1A, Reticulon 4, NACA, SHPS-1, Galpha(i)-specific peptide GPCRs, Cofilin, Galpha(q)-specific nucleotide-like GPCRs, Syntenin 1, Integr…
78	regulation of signaling	3316	2.81152e-14	2.02373e-12	2.81152e-14	2.02373e-12	129	CARD9, Alpha-actinin, HSP27, HMG1,2, Galpha(s)-specific nucleotide-like GPCRs, CHI3L1, Csk, KLF4, GPR177, CARD5, AP-1, Adiponectin, Syk, Galpha(i)-specific amine GPCRs, Carbonic anhydrase II, Ataxin-1, IL-18, c-Jun/c-Jun, NUDEL, MKP-3, CXXC5, ITGA6, RGS2, PLA2, Calgranulin A, NFAM1, CD44, PTEN, MHC class II beta chain, RABGAP1L, S100A10, IL-1 beta, Lef-1, Myosin I, DYNLT, Galectin-3, TIMP2, STAT4…
79	hemopoiesis	797	2.84272e-14	2.02373e-12	2.84272e-14	2.02373e-12	53	MafB, Annexin II, KLF4, PDE2A, Deoxyribonuclease II, AP-1, Syk, Carbonic anhydrase II, c-Jun/c-Jun, MITF, Annexin I, NFAM1, MHC class II beta chain, RABGAP1L, D52, Lef-1, Myosin I, C/EBP, Galectin-1, Lck, Galpha(q)-specific peptide GPCRs, G6PD, ATM, Pyk2(FAK2), MSH2, PDE, PGE2R4, CD3 epsilon, ATF/CREB, Alpha1-globin, HIF1A, ALAS2, TXK, SHPS-1, Galpha(i)-specific peptide GPCRs, ATPI, c-Jun, TIMP1,…
80	regulation of developmental process	2404	3.14157e-14	2.20853e-12	3.14157e-14	2.20853e-12	104	MafB, HSP27, HMG1,2, Galpha(s)-specific nucleotide-like GPCRs, CHI3L1, JDP2, KLF4, AP-1, Adiponectin, Syk, Galpha(i)-specific amine GPCRs, Carbonic anhydrase II, IL-18, Cyclin D2, DAP12, c-Jun/c-Jun, MITF, NUDEL, MKP-3, CD2, PLA2, NFAM1, HMGB1, PTEN, Cofilin, muscle, S100A10, IL-1 beta, HOOK3, Lef-1, DYNLT, TIMP2, STAT4, C/EBP, SP100, GC1QBP, RAR, Galectin-1, CCR3, Lck, HSP70, Guanylate cyclase, …
81	regulation of cell communication	3322	3.22715e-14	2.24067e-12	3.22715e-14	2.24067e-12	129	CARD9, Alpha-actinin, HSP27, HMG1,2, Galpha(s)-specific nucleotide-like GPCRs, CHI3L1, Csk, KLF4, GPR177, CARD5, AP-1, Adiponectin, Syk, Galpha(i)-specific amine GPCRs, Carbonic anhydrase II, Ataxin-1, IL-18, c-Jun/c-Jun, NUDEL, MKP-3, CXXC5, ITGA6, RGS2, PLA2, Calgranulin A, NFAM1, CD44, PTEN, MHC class II beta chain, RABGAP1L, S100A10, IL-1 beta, Lef-1, Myosin I, DYNLT, Galectin-3, TIMP2, STAT4…
82	immune system development	909	3.36876e-14	2.31047e-12	3.36876e-14	2.31047e-12	57	MafB, Annexin II, HMG1,2, KLF4, PDE2A, Deoxyribonuclease II, AP-1, Syk, Carbonic anhydrase II, c-Jun/c-Jun, MITF, Annexin I, NFAM1, HMGB1, MHC class II beta chain, RABGAP1L, D52, Lef-1, Myosin I, C/EBP, Galectin-1, Lck, Galpha(q)-specific peptide GPCRs, G6PD, ATM, Pyk2(FAK2), MSH2, PDE, PGE2R4, CD3 epsilon, ATF/CREB, Alpha1-globin, HIF1A, ALAS2, TXK, SHPS-1, Galpha(i)-specific peptide GPCRs, ATPI…
83	cellular process	16599	3.64627e-14	2.47068e-12	3.64627e-14	2.47068e-12	392	RAM2, CARD9, Cyclin G, MafB, SorCS3, CIITA, NSAP1, Annexin II, CERKL, SUMO-2, Alpha-actinin, MKI67IP, HSP27, HMG1,2, EIF2S3, G3P2, MNK1, C12orf32, Galpha(s)-specific nucleotide-like GPCRs, CHI3L1, Csk, JDP2, KLF4, GPR177, SDHA, RNASE6, CD84, CARD5, PDE2A, Deoxyribonuclease II, AP-1, Adiponectin, Thrombomodulin, SOAT1, Syk, Galpha(i)-specific amine GPCRs, Pyruvate kinase, BPAG1, RHBDL1, Carbonic a…
84	regulation of locomotion	804	4.04236e-14	2.70646e-12	4.04236e-14	2.70646e-12	53	HSP27, HMG1,2, Galpha(s)-specific nucleotide-like GPCRs, KLF4, CARD5, Adiponectin, Galpha(i)-specific amine GPCRs, APEX, PLA2, HMGB1, PTEN, IL-1 beta, Lef-1, Myosin I, Galectin-3, SP100, GC1QBP, HSP70, Galpha(q)-specific peptide GPCRs, Pyk2(FAK2), PDE, IGF-1 receptor, PGE2R4, SORL1, PLA2G7, ATF/CREB, Annexin III, HIF1A, MYO1C, Rdx12, Reticulon 4, ORP-family, Galpha(i)-specific peptide GPCRs, Galp…
85	hematopoietic or lymphoid organ development	859	4.24484e-14	2.79856e-12	4.24484e-14	2.79856e-12	55	MafB, Annexin II, KLF4, PDE2A, Deoxyribonuclease II, AP-1, Syk, Carbonic anhydrase II, c-Jun/c-Jun, MITF, Annexin I, NFAM1, MHC class II beta chain, RABGAP1L, D52, Lef-1, Myosin I, C/EBP, Galectin-1, Lck, Galpha(q)-specific peptide GPCRs, G6PD, ATM, Pyk2(FAK2), MSH2, PDE, PGE2R4, CD3 epsilon, ATF/CREB, Alpha1-globin, HIF1A, ALAS2, TXK, SHPS-1, Galpha(i)-specific peptide GPCRs, ATPI, c-Jun, TIMP1,…
86	response to organophosphorus	215	4.27944e-14	2.79856e-12	4.27944e-14	2.79856e-12	27	Galpha(s)-specific nucleotide-like GPCRs, PDE2A, AP-1, Adiponectin, Thrombomodulin, Pyruvate kinase, IL-18, Cyclin D2, c-Jun/c-Jun, APEX, PLA2, PTEN, IL-1 beta, IP3R1, RKIP, Pyk2(FAK2), PDE, IP3R3, MAT2A, c-Jun, Galpha(q)-specific nucleotide-like GPCRs, IP3 receptor, MKP-1, PDE4, IL6RA, Cyclin D, L-selectin
87	negative regulation of macromolecule metabolic process	2103	4.35967e-14	2.81825e-12	4.35967e-14	2.81825e-12	95	MOSPD1, CIITA, NSAP1, SUMO-2, HSP27, HMG1,2, G3P2, Galpha(s)-specific nucleotide-like GPCRs, JDP2, KLF4, CARD5, PDE2A, AP-1, Adiponectin, PAIP2, Galpha(i)-specific amine GPCRs, Ataxin-1, c-Jun/c-Jun, MKP-3, RGS2, HMGB1, PTEN, IL-1 beta, Lef-1, TIMP2, RING2, C/EBP, SP100, GC1QBP, RAR, HSP70, Galpha(q)-specific peptide GPCRs, EAR2, MORF, G6PD, RKIP, 14-3-3 gamma, PPM1E, NEDD4, HSPA4, MSH2, Cystatin…
88	positive regulation of molecular function	1818	7.51658e-14	4.80378e-12	7.51658e-14	4.80378e-12	86	CARD9, Annexin II, Alpha-actinin, HMG1,2, Galpha(s)-specific nucleotide-like GPCRs, CHI3L1, Csk, CARD5, AP-1, Adiponectin, Syk, Galpha(i)-specific amine GPCRs, Cyclin D2, c-Jun/c-Jun, NUDEL, RGS2, PLA2, Calgranulin A, NFAM1, HMGB1, PTEN, RABGAP1L, S100A10, IL-1 beta, TIMP2, C/EBP, SP100, RAR, Lck, HSP70, Galpha(q)-specific peptide GPCRs, IP3R1, Sec31, Pyk2(FAK2), HSPA4, MSH2, PDE, DUSP12, ATF/CRE…
89	regulation of response to wounding	491	8.71137e-14	5.5048e-12	8.71137e-14	5.5048e-12	40	Annexin II, HMG1,2, Galpha(s)-specific nucleotide-like GPCRs, KLF4, CARD5, PDE2A, Adiponectin, Thrombomodulin, Syk, Galpha(i)-specific amine GPCRs, IL-18, NUDEL, Annexin I, PLA2, Plasma kallikrein, Calgranulin A, HMGB1, MHC class II beta chain, IL-1 beta, GC1QBP, Galpha(q)-specific peptide GPCRs, IL-17 receptor, PDE, PGE2R4, PLA2G7, Reticulon 4, Tissue kallikreins, A2M, Properdin, Galpha(i)-speci…
90	response to nitrogen compound	1379	1.07899e-13	6.74249e-12	1.07899e-13	6.74249e-12	72	CARD9, Cyclin G, CIITA, HMG1,2, G3P2, Galpha(s)-specific nucleotide-like GPCRs, Csk, KLF4, PDE2A, AP-1, Adiponectin, Thrombomodulin, Galpha(i)-specific amine GPCRs, Pyruvate kinase, IL-18, Cyclin D2, c-Jun/c-Jun, APEX, Annexin I, PLA2, Gelsolin, HADHA, HMGB1, PTEN, MHC class II beta chain, IL-1 beta, STAT4, C/EBP, Homer, Cyclin G1, Galpha(q)-specific peptide GPCRs, IP3R1, RKIP, 14-3-3 gamma, eIF4…
91	single-organism process	15116	1.09303e-13	6.75514e-12	1.09303e-13	6.75514e-12	369	CARD9, Cyclin G, MafB, SorCS3, CIITA, NSAP1, Annexin II, CERKL, Alpha-actinin, HSP27, HMG1,2, EIF2S3, G3P2, MNK1, C12orf32, Galpha(s)-specific nucleotide-like GPCRs, CHI3L1, Csk, KLF4, GPR177, SDHA, CD84, CARD5, PDE2A, Deoxyribonuclease II, AP-1, Adiponectin, Thrombomodulin, SOAT1, PAIP2, Syk, Galpha(i)-specific amine GPCRs, Pyruvate kinase, BPAG1, RHBDL1, Carbonic anhydrase II, CTP synthase, BBI…
92	response to organonitrogen compound	1288	1.13546e-13	6.94113e-12	1.13546e-13	6.94113e-12	69	CARD9, Cyclin G, HMG1,2, Galpha(s)-specific nucleotide-like GPCRs, Csk, KLF4, PDE2A, AP-1, Adiponectin, Thrombomodulin, Galpha(i)-specific amine GPCRs, Pyruvate kinase, IL-18, Cyclin D2, c-Jun/c-Jun, APEX, Annexin I, PLA2, Gelsolin, HADHA, HMGB1, PTEN, MHC class II beta chain, IL-1 beta, C/EBP, Homer, Cyclin G1, Galpha(q)-specific peptide GPCRs, IP3R1, RKIP, 14-3-3 gamma, eIF4B, Pyk2(FAK2), MSH2,…
93	response to other organism	1113	1.38061e-13	8.34896e-12	1.38061e-13	8.34896e-12	63	CARD9, HSP27, HMG1,2, CARD5, PDE2A, AP-1, Thrombomodulin, Syk, Galpha(i)-specific amine GPCRs, Pyruvate kinase, IL-18, c-Jun/c-Jun, IGHA1, PLA2, Calgranulin A, HMGB1, MHC class II beta chain, IL-1 beta, Myosin I, CoactosinLP, STAT4, C/EBP, RAR, HSP70, Guanylate cyclase, Fc gamma RIII beta, Galpha(q)-specific peptide GPCRs, ISG20, Lysozyme, PDE, PGE2R4, ATF/CREB, Annexin III, HIF1A, NAT-1, Itch, S…
94	immune response-activating cell surface receptor signaling pathway	302	1.4332e-13	8.50864e-12	1.4332e-13	8.50864e-12	31	Csk, Syk, PLA2, NFAM1, PTEN, MHC class II beta chain, Myosin I, Lck, Galpha(q)-specific peptide GPCRs, IP3R1, PDE, LAT, CD3 epsilon, VAV-3, MYO1C, IP3R3, TXK, CD79B, Galpha(i)-specific peptide GPCRs, Slp76, Cofilin, IP3 receptor, WaspIP, PDE4, ETV6/LYN fusion protein, Fc gamma RIII alpha (CD16), Fyn, Lyn, CD3 gamma, Fc gamma RII alpha, CD19
95	response to external biotic stimulus	1114	1.43727e-13	8.50864e-12	1.43727e-13	8.50864e-12	63	CARD9, HSP27, HMG1,2, CARD5, PDE2A, AP-1, Thrombomodulin, Syk, Galpha(i)-specific amine GPCRs, Pyruvate kinase, IL-18, c-Jun/c-Jun, IGHA1, PLA2, Calgranulin A, HMGB1, MHC class II beta chain, IL-1 beta, Myosin I, CoactosinLP, STAT4, C/EBP, RAR, HSP70, Guanylate cyclase, Fc gamma RIII beta, Galpha(q)-specific peptide GPCRs, ISG20, Lysozyme, PDE, PGE2R4, ATF/CREB, Annexin III, HIF1A, NAT-1, Itch, S…
96	immune response-regulating signaling pathway	572	1.55829e-13	9.12901e-12	1.55829e-13	9.12901e-12	43	CARD9, Csk, AP-1, Syk, c-Jun/c-Jun, MKP-3, PLA2, NFAM1, PTEN, MHC class II beta chain, Myosin I, Lck, Galpha(q)-specific peptide GPCRs, IP3R1, PDE, LAT, CD3 epsilon, ATF/CREB, VAV-3, MYO1C, Itch, Legumain, IP3R3, TXK, CD79B, Galpha(i)-specific peptide GPCRs, Slp76, Cofilin, c-Jun, IP3 receptor, Integrin, WaspIP, PDE4, ETV6/LYN fusion protein, Cathepsin S, MAPKAPK3, Fc gamma RIII alpha (CD16), Fyn…
97	negative regulation of multicellular organismal process	548	1.59427e-13	9.24349e-12	1.59427e-13	9.24349e-12	42	CIITA, Annexin II, Galpha(s)-specific nucleotide-like GPCRs, Csk, KLF4, CARD5, Adiponectin, Thrombomodulin, Galpha(i)-specific amine GPCRs, RGS2, Plasma kallikrein, PTEN, MHC class II beta chain, IL-1 beta, Lef-1, GC1QBP, RAR, HSP70, Guanylate cyclase, Galpha(q)-specific peptide GPCRs, Pyk2(FAK2), Cystatin C, PDE, HIF1A, Itch, Legumain, Tissue kallikreins, TCF7L2 (TCF4), Thioredoxin-like 2, Galph…
98	regulation of protein phosphorylation	1267	1.61759e-13	9.28296e-12	1.61759e-13	9.28296e-12	68	Cyclin G, Annexin II, HSP27, HMG1,2, Galpha(s)-specific nucleotide-like GPCRs, CHI3L1, Csk, CARD5, AP-1, Adiponectin, Syk, Galpha(i)-specific amine GPCRs, Cyclin D2, c-Jun/c-Jun, MKP-3, RGS2, PLA2, HMGB1, CD44, PTEN, IL-1 beta, Lck, Cyclin G1, HSP70, Galpha(q)-specific peptide GPCRs, Sec31, RKIP, 14-3-3 gamma, PPM1E, Pyk2(FAK2), HSPA4, PDE, IGF-1 receptor, CD3 epsilon, ATF/CREB, PP2A catalytic, G…
99	cellular response to cytokine stimulus	701	1.78874e-13	1.01615e-11	1.78874e-13	1.01615e-11	48	CIITA, NSAP1, HMG1,2, G3P2, CHI3L1, CARD5, PDE2A, Adiponectin, IL-18, HMGB1, CD44, MHC class II beta chain, IL-1 beta, Lef-1, STAT4, C/EBP, SP100, eIF4A2, CCR3, HSP70, Guanylate cyclase, Galpha(q)-specific peptide GPCRs, ISG20, IL-17 receptor, Tubulin alpha, Pyk2(FAK2), NEDD4, PDE, HIF1A, eIF4A, Sirtuin, Galpha(i)-specific peptide GPCRs, Galpha(q)-specific nucleotide-like GPCRs, IP-30, GRP75, Tcf…
100	response to biotic stimulus	1152	2.00242e-13	1.12616e-11	2.00242e-13	1.12616e-11	64	CARD9, HSP27, HMG1,2, CARD5, PDE2A, AP-1, Thrombomodulin, Syk, Galpha(i)-specific amine GPCRs, Pyruvate kinase, IL-18, c-Jun/c-Jun, IGHA1, PLA2, Calgranulin A, HMGB1, MHC class II beta chain, IL-1 beta, Myosin I, CoactosinLP, STAT4, C/EBP, RAR, HSP70, Guanylate cyclase, Fc gamma RIII beta, Galpha(q)-specific peptide GPCRs, ISG20, Lysozyme, PDE, PGE2R4, HNMT, ATF/CREB, Annexin III, HIF1A, NAT-1, I…
