# Supplementary material for: Microarray analysis of differential gene expression profiles in blood cells of naturally BLV-infected and uninfected Holstein–Friesian cows
Source: Mol Biol Rep. 2016 Nov 3;44(1):109–27. doi: 10.1007/s11033-016-4088-6 (PMC5310575; doi:10.1007/s11033-016-4088-6)
Supplement: Supplementary file 5 — Table 6S Enrichment analysis report by GO molecular functions. (XLS 77 KB) [file 11033_2016_4088_MOESM5_ESM.xls]

## Sheet: GO Molecular Functions
Enrichment analysis report
Enrichment by GO Molecular Functions					Metacore input DE genes list from BLV+ vs BLV- comparison
#	Molecular functions	Total	min(pValue)	Min FDR	p-value	FDR	In Data	Network Objects from Active Data
1	protein binding	10012	4.42504e-28	4.47814e-25	4.42504e-28	4.47814e-25	310	RAM2, CARD9, MafB, SorCS3, CIITA, NSAP1, Annexin II, SUMO-2, MKI67IP, HSP27, EIF2S3, G3P2, MNK1, C12orf32, Csk, EFHD2, JDP2, KLF4, GPR177, SDHA, CD84, CARD5, PDE2A, Adiponectin, DAZAP2, Thrombomodulin, SOAT1, PAIP2, Syk, BPAG1, Carbonic anhydrase II, BBIP1, Ataxin-1, IL-18, CKLFSF7, Angiotensin II, Cyclin D2, ELOVL5, DAP12, HSPC152, MITF, NUDEL, MKP-3, Angiotensin IV, APEX, NET, SULT1A1, ACAT1, I…
2	type 2 angiotensin receptor binding	8	3.03405e-14	1.02349e-11	3.03405e-14	1.02349e-11	8	Angiotensin II, Angiotensin IV, Angiotensin I, Angiotensin III, Angiotensin (2-10), Angiotensin (1-7), Angiotensinogen, Angiotensin (1-9)
3	acetyltransferase activator activity	8	3.03405e-14	1.02349e-11	3.03405e-14	1.02349e-11	8	Angiotensin II, Angiotensin IV, Angiotensin I, Angiotensin III, Angiotensin (2-10), Angiotensin (1-7), Angiotensinogen, Angiotensin (1-9)
4	alpha-adrenergic receptor activity	14	1.11961e-12	2.78969e-10	1.11961e-12	2.78969e-10	9	Angiotensin II, Angiotensin IV, Angiotensin I, Angiotensin III, Angiotensin (2-10), Angiotensin (1-7), Angiotensinogen, Alpha-2A adrenergic receptor, Angiotensin (1-9)
5	receptor binding	1632	1.37831e-12	2.78969e-10	1.37831e-12	2.78969e-10	78	GPR177, Adiponectin, Syk, BPAG1, IL-18, CKLFSF7, Angiotensin II, DAP12, Angiotensin IV, ITGA6, Annexin I, CD2, Tubulin alpha 8, IGHA1, Angiotensin I, Calgranulin A, HMGB1, CD44, PTEN, DHB4, IL-1 beta, CD44 soluble, ECHP, AMICA1, Lef-1, TIMP2, STAT4, sIL6-RA, GC1QBP, ATP5A, Lck, CD44 (ICD), RKIP, 14-3-3 gamma, CDK5R1 (p25), NEDD4, Angiotensin III, IGF-1 receptor, MTS1 (S100A4), CD3 epsilon, VAV-3,…
6	binding	14548	2.36228e-12	3.98438e-10	2.36228e-12	3.98438e-10	353	RAM2, CARD9, MafB, SorCS3, CIITA, NSAP1, Annexin II, SUMO-2, MKI67IP, HSP27, EIF2S3, G3P2, MNK1, C12orf32, CHI3L1, Csk, EFHD2, JDP2, KLF4, GPR177, SDHA, RNASE6, CD84, CARD5, PDE2A, Deoxyribonuclease II, Adiponectin, DAZAP2, Thrombomodulin, SOAT1, PAIP2, Syk, BPAG1, RHBDL1, Carbonic anhydrase II, CTP synthase, BBIP1, Ataxin-1, IL-18, CKLFSF7, Angiotensin II, Cyclin D2, ELOVL5, DAP12, HSPC152, MITF…
7	alpha1-adrenergic receptor activity	11	4.74141e-12	6.60098e-10	4.74141e-12	6.60098e-10	8	Angiotensin II, Angiotensin IV, Angiotensin I, Angiotensin III, Angiotensin (2-10), Angiotensin (1-7), Angiotensinogen, Angiotensin (1-9)
8	protein complex binding	958	5.21816e-12	6.60098e-10	5.21816e-12	6.60098e-10	55	CIITA, Annexin II, G3P2, Syk, BPAG1, NUDEL, APEX, ITGA6, Calgranulin A, HADHA, MCAK, CD44, PTEN, CD44 soluble, HOOK3, AMICA1, Galectin-3, TIMP2, Lck, Fc gamma RIII beta, CD44 (ICD), ATM, IP3R1, Pyk2(FAK2), NDUFA4, HSPA4, MSH2, HMG14, IGF-1 receptor, CD3 epsilon, HIF1A, BAF53A, Reticulon 4, BETA-IG-H3, Alpha-actinin 4, Syntaxin 7, ADAM9, sFCGR3A, PKM2, ITGAL, IgJ, CD63, Beta-arrestin2, Cathepsin S…
9	type 1 angiotensin receptor binding	17	1.28697e-11	1.44713e-09	1.28697e-11	1.44713e-09	9	Angiotensin II, Angiotensin IV, Angiotensin I, Angiotensin III, Angiotensin (2-10), Angiotensin (1-7), Angiotensinogen, Beta-arrestin2, Angiotensin (1-9)
10	enzyme binding	1512	1.44335e-11	1.46067e-09	1.44335e-11	1.46067e-09	72	Annexin II, SUMO-2, HSP27, G3P2, Csk, CARD5, Syk, Cyclin D2, ACAT1, CD2, Tubulin alpha 8, CD44, CABIN1, PTEN, RABGAP1L, CD44 soluble, ECHP, CoactosinLP, STAT4, sIL6-RA, TSPAN17, SP100, GC1QBP, Lck, CD44 (ICD), IP3R1, RKIP, 14-3-3 gamma, LAMP1, CDK5R1 (p25), Pyk2(FAK2), NEDD4, MSH2, Cystatin C, DUSP12, SORL1, LAT, CD3 epsilon, HIF1A, SNRPD3 (SMD3), FAP48, TCF7L2 (TCF4), A2M, DLC1 (Dynein LC8a), GD…
11	angiotensin receptor binding	19	4.71497e-11	4.33777e-09	4.71497e-11	4.33777e-09	9	Angiotensin II, Angiotensin IV, Angiotensin I, Angiotensin III, Angiotensin (2-10), Angiotensin (1-7), Angiotensinogen, Beta-arrestin2, Angiotensin (1-9)
12	adrenergic receptor activity	24	6.09099e-10	5.13673e-08	6.09099e-10	5.13673e-08	9	Angiotensin II, Angiotensin IV, Angiotensin I, Angiotensin III, Angiotensin (2-10), Angiotensin (1-7), Angiotensinogen, Alpha-2A adrenergic receptor, Angiotensin (1-9)
13	3-hydroxyacyl-CoA dehydrogenase activity	9	5.88187e-09	4.57881e-07	5.88187e-09	4.57881e-07	6	Tubulin alpha 8, HADHA, DHB4, ECHP, HCD2, HCDH
14	protein dimerization activity	1243	1.0472e-08	7.56974e-07	1.0472e-08	7.56974e-07	57	CARD9, JDP2, CARD5, PDE2A, Adiponectin, BPAG1, MITF, SULT1A1, ACAT1, Annexin I, CD2, HMGB1, DHB4, D52, S100A10, AMICA1, STAT4, sIL6-RA, PP2A cat (beta), SP100, Galectin-1, P4HB, G6PD, ATM, MSH2, MTS1 (S100A4), CD3 epsilon, TRF2, HIF1A, GUCY1B1, DLC1 (Dynein LC8a), MAD4, SOX5, MITF (17kDa), Alpha-actinin 4, ATPI, SAE2, c-Jun, Syntenin 1, CTIP1, ITGAL, IgJ, TKT, GAPR-1, IL6RA, Homer 2, C/EBPalpha, …
15	enzyme regulator activity	1040	1.4407e-07	9.71989e-06	1.4407e-07	9.71989e-06	48	Annexin II, HSP27, KLF4, CARD5, Angiotensin II, Angiotensin IV, Annexin I, RGS2, Angiotensin I, HMGB1, CABIN1, RABGAP1L, Lef-1, TIMP2, RKIP, 14-3-3 gamma, CDK5R1 (p25), Angiotensin III, Cystatin C, LXN, VAV-3, Annexin III, GLK(MAP4K3), FAP48, Angiotensin (2-10), A2M, DLC1 (Dynein LC8a), GDI2, MAT2B, Cathepsin C, ARHGAP9, T-A2MG, ATPI, SAE2, c-Jun, TIMP1, PPP1R3B, Angiotensin (1-7), Angiotensinoge…
16	kinase binding	550	4.56383e-07	2.88662e-05	4.56383e-07	2.88662e-05	31	HSP27, Syk, Cyclin D2, CD2, CD44, PTEN, CD44 soluble, SP100, GC1QBP, Lck, CD44 (ICD), RKIP, 14-3-3 gamma, CDK5R1 (p25), Pyk2(FAK2), MSH2, DUSP12, LAT, CD3 epsilon, HIF1A, TCF7L2 (TCF4), Thioredoxin-like 2, Shootin1 (KIAA1598), ADAM9, Vimentin, Beta-arrestin2, CDK5R1 (p35), RARalpha, Alpha-2A adrenergic receptor, CD44 (EXT), p19
17	identical protein binding	1247	9.5935e-07	5.71095e-05	9.5935e-07	5.71095e-05	52	CARD9, HSP27, G3P2, Csk, CARD5, PDE2A, Adiponectin, BPAG1, Ataxin-1, DAP12, SULT1A1, ACAT1, Annexin I, CD2, DHB4, D52, S100A10, HOOK3, AMICA1, STAT4, sIL6-RA, SP100, Galectin-1, Lck, G6PD, APIP, Lysozyme, MSH2, IGF-1 receptor, MTS1 (S100A4), TRF2, DLC1 (Dynein LC8a), ATF-3, Cathepsin C, Alpha-actinin 4, ATPI, Tctex-1, c-Jun, Vimentin, Syntenin 1, CTIP1, IgJ, TKT, GAPR-1, IL6RA, Homer 2, HCD2, C/E…
18	protein homodimerization activity	756	1.09989e-06	6.18385e-05	1.09989e-06	6.18385e-05	37	CARD9, CARD5, PDE2A, Adiponectin, BPAG1, SULT1A1, ACAT1, Annexin I, CD2, DHB4, D52, S100A10, AMICA1, STAT4, sIL6-RA, SP100, Galectin-1, G6PD, MSH2, MTS1 (S100A4), TRF2, DLC1 (Dynein LC8a), Alpha-actinin 4, ATPI, c-Jun, Syntenin 1, CTIP1, IgJ, TKT, GAPR-1, IL6RA, Homer 2, C/EBPalpha, Alpha-2A adrenergic receptor, NGAL, Stomatin, C/EBPdelta
19	protein kinase binding	497	1.68327e-06	8.96564e-05	1.68327e-06	8.96564e-05	28	HSP27, Syk, Cyclin D2, CD2, CD44, PTEN, CD44 soluble, GC1QBP, Lck, CD44 (ICD), RKIP, 14-3-3 gamma, CDK5R1 (p25), Pyk2(FAK2), MSH2, LAT, CD3 epsilon, HIF1A, TCF7L2 (TCF4), Thioredoxin-like 2, ADAM9, Vimentin, Beta-arrestin2, CDK5R1 (p35), RARalpha, Alpha-2A adrenergic receptor, CD44 (EXT), p19
20	cell adhesion molecule binding	191	2.30746e-06	0.000116758	2.30746e-06	0.000116758	16	Syk, BPAG1, ITGA6, AMICA1, TIMP2, CDK5R1 (p25), BETA-IG-H3, Alpha-actinin 4, ADAM9, Syntenin 1, ITGAL, CDK5R1 (p35), L-selectin, Lyn, ITGB7, CD9
21	enzyme inhibitor activity	454	2.95781e-06	0.000142538	2.95781e-06	0.000142538	26	Annexin II, HSP27, Angiotensin II, Angiotensin IV, Annexin I, Angiotensin I, CABIN1, Lef-1, TIMP2, RKIP, 14-3-3 gamma, Angiotensin III, Cystatin C, LXN, Annexin III, FAP48, Angiotensin (2-10), A2M, DLC1 (Dynein LC8a), T-A2MG, ATPI, TIMP1, Angiotensin (1-7), Angiotensinogen, Angiotensin (1-9), p19
22	protein domain specific binding	699	3.49923e-06	0.000160964	3.49923e-06	0.000160964	34	CARD9, CARD5, PDE2A, DAZAP2, Syk, SCN2A, CABIN1, PTEN, IL-1 beta, Lef-1, RING2, SP100, Lck, Cyclin G1, 14-3-3 gamma, LAMP1, CNK3B (IPCEF1), NEDD4, CD3 epsilon, TCF7L2 (TCF4), DLC1 (Dynein LC8a), ZFP106, SHPS-1, TC10, c-Jun, ADAM9, p47-phox, G-protein gamma 5, Beta-arrestin2, Homer 2, C/EBPalpha, RARalpha, Lyn, NF-E2 (45 kDa)
23	protein C-terminus binding	203	5.08343e-06	0.000223671	5.08343e-06	0.000223671	16	CIITA, Csk, BPAG1, Ataxin-1, PP2A cat (beta), Lck, IP3R1, MAGI-1(BAIAP1), NEDD4, MSH2, TRF2, MYO1C, DLC1 (Dynein LC8a), Vimentin, Syntenin 1, ITF2
24	immunoglobulin binding	23	5.5327e-06	0.000233295	5.5327e-06	0.000233295	6	Galectin-3, Fc gamma RIII beta, sFCGR3A, IgJ, Fc gamma RIII alpha (CD16), Fc gamma RII alpha
25	G-protein coupled amine receptor activity	66	8.02867e-06	0.000325001	8.02867e-06	0.000325001	9	Angiotensin II, Angiotensin IV, Angiotensin I, Angiotensin III, Angiotensin (2-10), Angiotensin (1-7), Angiotensinogen, Alpha-2A adrenergic receptor, Angiotensin (1-9)
26	poly(A) RNA binding	1223	1.32793e-05	0.000516872	1.32793e-05	0.000516872	48	NSAP1, Annexin II, SUMO-2, MKI67IP, HSP27, PAIP2, CGI-96, APEX, HMGB1, Galectin-3, GC1QBP, RPL19, Galectin-1, eIF4A2, ATP5A, ERH, P4HB, RKIP, 14-3-3 gamma, eIF4B, Testin, MTS1 (S100A4), PTCD3, RBM34, BMS1 homolog, SNRPD3 (SMD3), Reticulon 4, GDI2, Nucleostemin, ZFP106, Thioredoxin-like 2, Alpha-actinin 4, c-Jun, MLL3, GRP75, PKM2, BCCIP, PABPC4, HCD2, SFRS9, MDH2, RARalpha, MEX3A, U2 snRNP A1, U1…
27	growth factor receptor binding	151	1.52595e-05	0.000571948	1.52595e-05	0.000571948	13	CD44, PTEN, IL-1 beta, CD44 soluble, sIL6-RA, CD44 (ICD), VAV-3, FAP48, Syntenin 1, IL6RA, CD44 (EXT), Fyn, Lyn
28	G-protein coupled receptor binding	302	1.78445e-05	0.000644951	1.78445e-05	0.000644951	19	GPR177, Angiotensin II, Angiotensin IV, Angiotensin I, GC1QBP, NEDD4, Angiotensin III, Itch, Angiotensin (2-10), Angiotensin (1-7), Syntenin 1, Angiotensinogen, Beta-arrestin2, Homer 2, IL-8, IP10, Alpha-2A adrenergic receptor, Fyn, Angiotensin (1-9)
29	RNA binding	1689	2.14775e-05	0.000749491	2.14775e-05	0.000749491	60	NSAP1, Annexin II, SUMO-2, MKI67IP, HSP27, EIF2S3, PAIP2, Ataxin-1, CGI-96, APEX, Annexin I, HMGB1, Galectin-3, GC1QBP, RPL19, Galectin-1, eIF4A2, ATP5A, ERH, P4HB, ISG20, RKIP, 14-3-3 gamma, eIF4B, Testin, HBP1, MTS1 (S100A4), PTCD3, Tubulin beta 2C, RBM34, BMS1 homolog, SNRPD3 (SMD3), Reticulon 4, GDI2, TEP1, Nucleostemin, ZFP106, Thioredoxin-like 2, Alpha-actinin 4, c-Jun, Vimentin, MLL3, GRP7…
30	phospholipase A2 inhibitor activity	4	3.42224e-05	0.00111719	3.42224e-05	0.00111719	3	Annexin II, Annexin I, Annexin III
31	interleukin-8 binding	4	3.42224e-05	0.00111719	3.42224e-05	0.00111719	3	A2M, T-A2MG, IL8RB
32	non-membrane spanning protein tyrosine kinase activity	46	4.00717e-05	0.00126727	4.00717e-05	0.00126727	7	Csk, Syk, Lck, Pyk2(FAK2), TXK, Fyn, Lyn
33	coenzyme binding	221	5.77055e-05	0.00176963	5.77055e-05	0.00176963	15	G3P2, SDHA, SOAT1, ACAT1, Tubulin alpha 8, HADHA, SERA, ECHP, G6PD, ALAS2, TKT, HCD2, Sirtuin5, CYB5R3, HCDH
34	endopeptidase inhibitor activity	255	8.40135e-05	0.00250064	8.40135e-05	0.00250064	16	Angiotensin II, Angiotensin IV, Angiotensin I, Lef-1, TIMP2, RKIP, Angiotensin III, Cystatin C, LXN, Angiotensin (2-10), A2M, T-A2MG, TIMP1, Angiotensin (1-7), Angiotensinogen, Angiotensin (1-9)
35	peptidase regulator activity	314	9.84556e-05	0.00281089	9.84556e-05	0.00281089	18	CARD5, Angiotensin II, Angiotensin IV, Angiotensin I, Lef-1, TIMP2, RKIP, Angiotensin III, Cystatin C, LXN, Angiotensin (2-10), A2M, Cathepsin C, T-A2MG, TIMP1, Angiotensin (1-7), Angiotensinogen, Angiotensin (1-9)
36	integrin binding	111	9.99922e-05	0.00281089	9.99922e-05	0.00281089	10	Syk, BPAG1, ITGA6, AMICA1, TIMP2, BETA-IG-H3, Alpha-actinin 4, ADAM9, Lyn, CD9
37	cytokine binding	91	0.000108144	0.00291956	0.000108144	0.00291956	9	CD44, CD44 soluble, sIL6-RA, CD44 (ICD), A2M, T-A2MG, IL6RA, IL8RB, CD44 (EXT)
38	IgG binding	13	0.000109628	0.00291956	0.000109628	0.00291956	4	Fc gamma RIII beta, sFCGR3A, Fc gamma RIII alpha (CD16), Fc gamma RII alpha
39	endopeptidase regulator activity	262	0.000115237	0.00299024	0.000115237	0.00299024	16	Angiotensin II, Angiotensin IV, Angiotensin I, Lef-1, TIMP2, RKIP, Angiotensin III, Cystatin C, LXN, Angiotensin (2-10), A2M, T-A2MG, TIMP1, Angiotensin (1-7), Angiotensinogen, Angiotensin (1-9)
40	peptidase inhibitor activity	268	0.000149639	0.00372683	0.000149639	0.00372683	16	Angiotensin II, Angiotensin IV, Angiotensin I, Lef-1, TIMP2, RKIP, Angiotensin III, Cystatin C, LXN, Angiotensin (2-10), A2M, T-A2MG, TIMP1, Angiotensin (1-7), Angiotensinogen, Angiotensin (1-9)
41	hyalurononglucosaminidase activity	14	0.000150988	0.00372683	0.000150988	0.00372683	4	CD44, CD44 soluble, CD44 (ICD), CD44 (EXT)
42	C-X-C chemokine binding	6	0.00016591	0.00390466	0.00016591	0.00390466	3	A2M, T-A2MG, IL8RB
43	enoyl-CoA hydratase activity	6	0.00016591	0.00390466	0.00016591	0.00390466	3	Tubulin alpha 8, HADHA, ECHP
44	oxidoreductase activity, acting on the CH-OH group of donors, NAD or NADP as acceptor	144	0.000200148	0.00452738	0.000200148	0.00452738	11	Tubulin alpha 8, HADHA, SERA, DHB4, ECHP, G6PD, MAT2B, HCD2, MDH2, HCDH, HSD3B7
45	hyaluronic acid binding	27	0.000201316	0.00452738	0.000201316	0.00452738	5	CD44, CD44 soluble, GC1QBP, CD44 (ICD), CD44 (EXT)
46	enzyme activator activity	491	0.000236299	0.00519858	0.000236299	0.00519858	23	CARD5, Angiotensin II, Angiotensin IV, RGS2, Angiotensin I, HMGB1, RABGAP1L, TIMP2, CDK5R1 (p25), Angiotensin III, VAV-3, Angiotensin (2-10), GDI2, Cathepsin C, ARHGAP9, SAE2, c-Jun, Angiotensin (1-7), Angiotensinogen, CDK5R1 (p35), TBC1D2B, DNJC1, Angiotensin (1-9)
47	cofactor binding	311	0.000267975	0.00577002	0.000267975	0.00577002	17	G3P2, SDHA, SOAT1, ACAT1, Tubulin alpha 8, HADHA, SERA, ECHP, G6PD, GPT2, ALAS2, TKT, HCD2, Sirtuin5, CYB5R3, HCDH, LMO2
48	T cell receptor binding	7	0.000285901	0.00602774	0.000285901	0.00602774	3	CD3 epsilon, Fyn, CD3 gamma
49	serine-type endopeptidase inhibitor activity	152	0.000320153	0.00661214	0.000320153	0.00661214	11	Angiotensin II, Angiotensin IV, Angiotensin I, RKIP, Angiotensin III, Angiotensin (2-10), A2M, T-A2MG, Angiotensin (1-7), Angiotensinogen, Angiotensin (1-9)
50	NAD binding	64	0.000338485	0.00685094	0.000338485	0.00685094	7	G3P2, HADHA, SERA, HCD2, Sirtuin5, CYB5R3, HCDH
51	laminin binding	31	0.000395986	0.00785761	0.000395986	0.00785761	5	ITGA6, Galectin-3, Galectin-1, ADAM9, Cathepsin S
52	CD8 receptor binding	2	0.000423706	0.00809039	0.000423706	0.00809039	2	Lck, Fyn
53	ciliary neurotrophic factor binding	2	0.000423706	0.00809039	0.000423706	0.00809039	2	sIL6-RA, IL6RA
54	epidermal growth factor receptor binding	32	0.000461455	0.00864801	0.000461455	0.00864801	5	CD44, CD44 soluble, CD44 (ICD), VAV-3, CD44 (EXT)
55	carbon-oxygen lyase activity	68	0.000492331	0.00905888	0.000492331	0.00905888	7	Carbonic anhydrase II, APEX, Tubulin alpha 8, HADHA, DHB4, ECHP, APIP
56	oxidoreductase activity, acting on CH-OH group of donors	161	0.000522476	0.00944189	0.000522476	0.00944189	11	Tubulin alpha 8, HADHA, SERA, DHB4, ECHP, G6PD, MAT2B, HCD2, MDH2, HCDH, HSD3B7
57	complement binding	19	0.000538817	0.00956637	0.000538817	0.00956637	4	GC1QBP, Factor Bb, Factor B, Factor Ba
58	RNA polymerase II transcription regulatory region sequence-specific DNA binding transcription factor activity involved in positive regulation of transcription	113	0.00055423	0.00967036	0.00055423	0.00967036	9	KLF4, MITF, Lef-1, HIF1A, MITF (17kDa), c-Jun, ITF2, MITF (45kDa), LMO2
59	hydro-lyase activity	51	0.00060694	0.0104106	0.00060694	0.0104106	6	Carbonic anhydrase II, Tubulin alpha 8, HADHA, DHB4, ECHP, APIP
60	adrenergic receptor binding	20	0.000662638	0.0111765	0.000662638	0.0111765	4	GC1QBP, NEDD4, Beta-arrestin2, Alpha-2A adrenergic receptor
61	extracellular matrix binding	52	0.000674356	0.0111877	0.000674356	0.0111877	6	ITGA6, Galectin-3, Galectin-1, BETA-IG-H3, ADAM9, Cathepsin S
62	protein heterodimerization activity	531	0.000702946	0.0114739	0.000702946	0.0114739	23	JDP2, D52, PP2A cat (beta), P4HB, MTS1 (S100A4), CD3 epsilon, HIF1A, GUCY1B1, SOX5, SAE2, c-Jun, Syntenin 1, CTIP1, ITGAL, Homer 2, C/EBPalpha, RARalpha, Alpha-2A adrenergic receptor, Calpain 2(m), ITF2, CD3 gamma, C/EBPdelta, APP-BP1
63	phosphoprotein binding	74	0.000822493	0.0130057	0.000822493	0.0130057	7	CD44, CD44 soluble, CD44 (ICD), NEDD4, SHPS-1, CD44 (EXT), Lyn
64	collagen binding	74	0.000822493	0.0130057	0.000822493	0.0130057	7	CD44, CD44 soluble, CD44 (ICD), ADAM9, Cathepsin S, DDR2, CD44 (EXT)
65	cytoskeletal protein binding	818	0.000857982	0.0133581	0.000857982	0.0133581	31	Annexin II, G3P2, BPAG1, NUDEL, NET, RGS2, Gelsolin, Calgranulin A, MCAK, Cofilin, muscle, HOOK3, CoactosinLP, Destrin, 14-3-3 gamma, MAGI-1(BAIAP1), CDK5R1 (p25), MTS1 (S100A4), MYO1C, CEP3, ARPC5L, Alpha-actinin 4, Syntenin 1, WaspIP, Homer 2, Angiogenin, IRT-1, CDK5R1 (p35), Fyn, Calpain 2(m), Lyn, Pacsin 1
66	lipid binding	783	0.000873033	0.0133865	0.000873033	0.0133865	30	Annexin II, SOAT1, Annexin I, Calgranulin A, HMGB1, PTEN, DHB4, S100A10, STARD7, IP3R1, RKIP, PLA2G7, VAV-3, Annexin III, MYO1C, IP3R3, PHF12, FCHO2, ARHGAP9, PGRMC1, p47-phox, IgJ, HCD2, OSBPL7, RARalpha, L-selectin, Lyn, TBC1D2B, Pacsin 1, SNX10
67	poly-purine tract binding	22	0.000968413	0.0144123	0.000968413	0.0144123	4	NSAP1, PAIP2, Ataxin-1, PABPC4
68	hexosaminidase activity	22	0.000968413	0.0144123	0.000968413	0.0144123	4	CD44, CD44 soluble, CD44 (ICD), CD44 (EXT)
69	phospholipid binding	419	0.0011858	0.0162359	0.0011858	0.0162359	19	Annexin II, Annexin I, HMGB1, IP3R1, RKIP, PLA2G7, VAV-3, Annexin III, MYO1C, IP3R3, PHF12, FCHO2, ARHGAP9, p47-phox, IgJ, OSBPL7, TBC1D2B, Pacsin 1, SNX10
70	oxidoreductase activity, acting on a sulfur group of donors	58	0.00120889	0.0162359	0.00120889	0.0162359	6	P4HB, YPEL5, Thioredoxin-like 2, PCYOX1, QSCN6, IP-30
71	interleukin-6 binding	3	0.00125374	0.0162359	0.00125374	0.0162359	2	sIL6-RA, IL6RA
72	testosterone dehydrogenase [NAD(P)] activity	3	0.00125374	0.0162359	0.00125374	0.0162359	2	DHB4, HCD2
73	cyclin-dependent protein kinase 5 activator activity	3	0.00125374	0.0162359	0.00125374	0.0162359	2	CDK5R1 (p25), CDK5R1 (p35)
74	interleukin-6 receptor activity	3	0.00125374	0.0162359	0.00125374	0.0162359	2	sIL6-RA, IL6RA
75	long-chain-enoyl-CoA hydratase activity	3	0.00125374	0.0162359	0.00125374	0.0162359	2	HADHA, DHB4
76	inositol 1,4,5-trisphosphate-sensitive calcium-release channel activity	3	0.00125374	0.0162359	0.00125374	0.0162359	2	IP3R1, IP3R3
77	alpha-1B adrenergic receptor binding	3	0.00125374	0.0162359	0.00125374	0.0162359	2	Beta-arrestin2, Alpha-2A adrenergic receptor
78	CXCR chemokine receptor binding	11	0.00126743	0.0162359	0.00126743	0.0162359	3	Itch, IL-8, IP10
79	RAGE receptor binding	11	0.00126743	0.0162359	0.00126743	0.0162359	3	Calgranulin A, HMGB1, MTS1 (S100A4)
80	RNA polymerase II regulatory region DNA binding	155	0.00143322	0.0181302	0.00143322	0.0181302	10	MITF, Lef-1, STAT4, BAF53A, TCF7L2 (TCF4), TXK, CC2D1B, c-Jun, ITF2, LMO2
81	single-stranded RNA binding	62	0.00171391	0.0214133	0.00171391	0.0214133	6	NSAP1, PAIP2, Ataxin-1, Annexin I, CBX6, PABPC4
82	sequence-specific DNA binding RNA polymerase II transcription factor activity	371	0.00189509	0.0233882	0.00189509	0.0233882	17	KLF4, MITF, Lef-1, STAT4, EAR2, HIF1A, SOX5, MITF (17kDa), CC2D1B, c-Jun, C/EBPalpha, RARalpha, XBP1, SPI-B, ITF2, MITF (45kDa), LMO2
83	anion binding	2936	0.00211562	0.0257953	0.00211562	0.0257953	82	CIITA, Annexin II, EIF2S3, MNK1, Csk, SDHA, PDE2A, Adiponectin, SOAT1, Syk, CTP synthase, SULT1A1, Annexin I, Tubulin alpha 8, Calgranulin A, HADHA, MCAK, HMGB1, eIF4A2, ATP5A, Lck, PIP5KIII, ATM, IP3R1, RKIP, MAGI-1(BAIAP1), Pyk2(FAK2), NEDD4, HSPA4, MSH2, HSP70L1, IGF-1 receptor, PLA2G7, LXN, VAV-3, Annexin III, GPT2, Tubulin beta 2C, BMS1 homolog, MYO1C, GLK(MAP4K3), GUCY1B1, ALAS2, IP3R3, TEP…
84	kinase regulator activity	165	0.0022776	0.0274397	0.0022776	0.0274397	10	HSP27, KLF4, HMGB1, 14-3-3 gamma, CDK5R1 (p25), BCCIP, CDK5R1 (p35), IP10, RARalpha, p19
85	transferase activity, transferring aldehyde or ketonic groups	4	0.00247326	0.0279622	0.00247326	0.0279622	2	TALDO, TKT
86	dodecenoyl-CoA delta-isomerase activity	4	0.00247326	0.0279622	0.00247326	0.0279622	2	Tubulin alpha 8, ECHP
87	protein kinase C inhibitor activity	4	0.00247326	0.0279622	0.00247326	0.0279622	2	HSP27, 14-3-3 gamma
88	acetyl-CoA C-acetyltransferase activity	4	0.00247326	0.0279622	0.00247326	0.0279622	2	ACAT1, HADHA
89	arylamine N-acetyltransferase activity	4	0.00247326	0.0279622	0.00247326	0.0279622	2	NAT-1, NAT-2
90	antigen binding	167	0.00248676	0.0279622	0.00248676	0.0279622	10	CD2, IGHA1, KIR2DS2, SLAM, Lck, Ficolin-1, PKM2, IgJ, L-Ficolin, SLC7A5
91	RNA polymerase II core promoter proximal region sequence-specific DNA binding transcription factor activity involved in positive regulation of transcription	90	0.00258068	0.0286994	0.00258068	0.0286994	7	KLF4, MITF, HIF1A, MITF (17kDa), c-Jun, ITF2, MITF (45kDa)
92	metalloendopeptidase inhibitor activity	14	0.00267044	0.029059	0.00267044	0.029059	3	TIMP2, LXN, TIMP1
93	metalloenzyme inhibitor activity	14	0.00267044	0.029059	0.00267044	0.029059	3	TIMP2, LXN, TIMP1
94	catalytic activity	6151	0.0028009	0.0301543	0.0028009	0.0301543	153	CERKL, SUMO-2, EIF2S3, G3P2, MNK1, CHI3L1, Csk, SDHA, RNASE6, PDE2A, Deoxyribonuclease II, SOAT1, Syk, RHBDL1, Carbonic anhydrase II, CTP synthase, ELOVL5, DAP12, HSPC152, NUDEL, MKP-3, APEX, SULT1A1, ACAT1, Annexin I, Tubulin alpha 8, Plasma kallikrein, HADHA, MCAK, CD44, SERA, PTEN, TALDO, DHB4, B3GNT5, CD44 soluble, ECHP, UBL4A, NDUFB5, RING2, PP2A cat (beta), TSPAN17, PIGO, eIF4A2, ATP5A, BAP…
95	small molecule binding	2892	0.00314375	0.0334892	0.00314375	0.0334892	80	CIITA, NSAP1, MKI67IP, EIF2S3, G3P2, MNK1, Csk, SDHA, PDE2A, Adiponectin, SOAT1, Syk, CTP synthase, CGI-96, SULT1A1, Tubulin alpha 8, Calgranulin A, HADHA, MCAK, HMGB1, SERA, DHB4, eIF4A2, ATP5A, Lck, PIP5KIII, G6PD, ATM, RKIP, MAGI-1(BAIAP1), eIF4B, Pyk2(FAK2), NEDD4, HSPA4, MSH2, HSP70L1, IGF-1 receptor, Alpha1-globin, Tubulin beta 2C, RBM34, BMS1 homolog, MYO1C, GLK(MAP4K3), GUCY1B1, ALAS2, IP…
96	chemokine binding	15	0.00328741	0.0346482	0.00328741	0.0346482	3	A2M, T-A2MG, IL8RB
97	RNA polymerase II regulatory region sequence-specific DNA binding	146	0.00332102	0.0346482	0.00332102	0.0346482	9	MITF, Lef-1, STAT4, BAF53A, TCF7L2 (TCF4), CC2D1B, c-Jun, ITF2, LMO2
98	carbohydrate derivative binding	2393	0.00356814	0.0368465	0.00356814	0.0368465	68	CIITA, EIF2S3, MNK1, CHI3L1, Csk, PDE2A, Adiponectin, Syk, CTP synthase, SULT1A1, CD2, Tubulin alpha 8, MCAK, HMGB1, CD44, CD44 soluble, GC1QBP, Galectin-1, eIF4A2, ATP5A, Lck, CD44 (ICD), PIP5KIII, ATM, RKIP, MAGI-1(BAIAP1), Pyk2(FAK2), HSPA4, MSH2, HSP70L1, IGF-1 receptor, LXN, Tubulin beta 2C, BMS1 homolog, MYO1C, GLK(MAP4K3), GUCY1B1, TEP1, Nucleostemin, TXK, STK40, FCHO2, PDE4A, PPCKM, Alpha…
99	glycoprotein binding	96	0.00370798	0.0379038	0.00370798	0.0379038	7	CD2, Galectin-1, Lck, Vimentin, Syntenin 1, Cathepsin S, Fyn
100	metalloenzyme regulator activity	16	0.00398473	0.0391879	0.00398473	0.0391879	3	TIMP2, LXN, TIMP1
