# Supplementary material for: Microarray analysis of differential gene expression profiles in blood cells of naturally BLV-infected and uninfected Holstein–Friesian cows
Source: Mol Biol Rep. 2016 Nov 3;44(1):109–27. doi: 10.1007/s11033-016-4088-6 (PMC5310575; doi:10.1007/s11033-016-4088-6)
Supplement: Supplementary file 6 — Table 7S Enrichment analysis report by GO localization. (XLS 110 KB) [file 11033_2016_4088_MOESM6_ESM.xls]

## Sheet: GO Localizations
Enrichment analysis report
Enrichment by GO Localizations					Metacore input DE genes from BLV+ vs BLV- comparison
#	Localizations	Total	min(pValue)	Min FDR	p-value	FDR	In Data	Network Objects from Active Data
1	extracellular vesicular exosome	1665	5.74541e-13	1.40703e-10	5.74541e-13	1.40703e-10	76	Annexin II, HSP27, EIF2S3, G3P2, Csk, Carbonic anhydrase II, SYNGR2 (cellugyrin), ACAT1, Annexin I, IGHA1, Gelsolin, Calgranulin A, CD44, SERA, TALDO, S100A10, CoactosinLP, Galectin-3, Destrin, ATP5A, SLAM, Lck, P4HB, G6PD, RKIP, 14-3-3 gamma, LAMP1, HSPA4, Lysozyme, Cystatin C, FGL2, MTS1 (S100A4), SORL1, HNMT, Alpha1-globin, Annexin III, Tubulin beta 2C, MYO1C, Factor D, NACA, A2M, BETA-IG-H3, …
2	extracellular membrane-bounded organelle	1673	7.30291e-13	1.40703e-10	7.30291e-13	1.40703e-10	76	Annexin II, HSP27, EIF2S3, G3P2, Csk, Carbonic anhydrase II, SYNGR2 (cellugyrin), ACAT1, Annexin I, IGHA1, Gelsolin, Calgranulin A, CD44, SERA, TALDO, S100A10, CoactosinLP, Galectin-3, Destrin, ATP5A, SLAM, Lck, P4HB, G6PD, RKIP, 14-3-3 gamma, LAMP1, HSPA4, Lysozyme, Cystatin C, FGL2, MTS1 (S100A4), SORL1, HNMT, Alpha1-globin, Annexin III, Tubulin beta 2C, MYO1C, Factor D, NACA, A2M, BETA-IG-H3, …
3	extracellular organelle	1673	7.30291e-13	1.40703e-10	7.30291e-13	1.40703e-10	76	Annexin II, HSP27, EIF2S3, G3P2, Csk, Carbonic anhydrase II, SYNGR2 (cellugyrin), ACAT1, Annexin I, IGHA1, Gelsolin, Calgranulin A, CD44, SERA, TALDO, S100A10, CoactosinLP, Galectin-3, Destrin, ATP5A, SLAM, Lck, P4HB, G6PD, RKIP, 14-3-3 gamma, LAMP1, HSPA4, Lysozyme, Cystatin C, FGL2, MTS1 (S100A4), SORL1, HNMT, Alpha1-globin, Annexin III, Tubulin beta 2C, MYO1C, Factor D, NACA, A2M, BETA-IG-H3, …
4	extracellular region part	3069	2.65503e-11	3.83651e-09	2.65503e-11	3.83651e-09	109	Annexin II, HSP27, EIF2S3, G3P2, CHI3L1, Csk, Adiponectin, Thrombomodulin, BPAG1, Carbonic anhydrase II, IL-18, CKLFSF7, SYNGR2 (cellugyrin), ACAT1, ITGA6, Annexin I, IGHA1, Plasma kallikrein, Gelsolin, Calgranulin A, HMGB1, CD44, SERA, TALDO, Cofilin, muscle, S100A10, IL-1 beta, CoactosinLP, Galectin-3, TIMP2, GC1QBP, Destrin, Galectin-1, ATP5A, CCR3, SLAM, Lck, P4HB, G6PD, EMR3, RKIP, 14-3-3 ga…
5	membrane-bounded vesicle	2549	5.72054e-11	6.02372e-09	5.72054e-11	6.02372e-09	95	Annexin II, HSP27, EIF2S3, G3P2, Csk, GPR177, Syk, BPAG1, Carbonic anhydrase II, SYNGR2 (cellugyrin), ACAT1, Annexin I, IGHA1, Gelsolin, Calgranulin A, CD44, SERA, TALDO, S100A10, IL-1 beta, CoactosinLP, Galectin-3, Destrin, ATP5A, SLAM, Lck, P4HB, PIP5KIII, G6PD, ATM, IP3R1, RKIP, 14-3-3 gamma, LAMP1, HSPA4, Lysozyme, Cystatin C, FGL2, MTS1 (S100A4), SORL1, HNMT, AP-1 beta subunit, Alpha1-globin…
6	cytosol	2870	6.253e-11	6.02372e-09	6.253e-11	6.02372e-09	103	CARD9, HSP27, EIF2S3, G3P2, MNK1, Csk, CARD5, PDE2A, Syk, BPAG1, Carbonic anhydrase II, CTP synthase, IL-18, Cyclin D2, NUDEL, MKP-3, SULT1A1, RGS2, Tubulin alpha 8, Gelsolin, Calgranulin A, MCAK, SERA, PTEN, TALDO, IL-1 beta, ECHP, UBL4A, PP2A cat (beta), GC1QBP, RPL19, eIF4A2, Lck, PIP5KIII, G6PD, 14-3-3 gamma, APIP, eIF4B, Pyk2(FAK2), CNK3B (IPCEF1), NEDD4, HSPA4, HSP70L1, AP-1 beta subunit, A…
7	vesicle	2669	3.06587e-10	2.53153e-08	3.06587e-10	2.53153e-08	96	Annexin II, HSP27, EIF2S3, G3P2, Csk, GPR177, Syk, BPAG1, Carbonic anhydrase II, SYNGR2 (cellugyrin), ACAT1, Annexin I, IGHA1, Gelsolin, Calgranulin A, CD44, SERA, TALDO, S100A10, IL-1 beta, CoactosinLP, Galectin-3, Destrin, ATP5A, SLAM, Lck, P4HB, PIP5KIII, G6PD, ATM, IP3R1, RKIP, 14-3-3 gamma, LAMP1, HSPA4, Lysozyme, Cystatin C, FGL2, MTS1 (S100A4), SORL1, HNMT, AP-1 beta subunit, Alpha1-globin…
8	membrane-enclosed lumen	3930	8.29003e-10	5.98955e-08	8.29003e-10	5.98955e-08	125	RAM2, CIITA, NSAP1, CERKL, SUMO-2, MKI67IP, KLF4, CARD5, PDE2A, Ataxin-1, Cyclin D2, NUDEL, MKP-3, APEX, ACAT1, CXXC5, RGS2, Tubulin alpha 8, HADHA, HMGB1, CABIN1, PTEN, Cofilin, muscle, DHB4, NMI, MRPS18B, ECHP, Lef-1, NDUFB5, STAT4, RING2, SP100, GC1QBP, RPL19, ATP5A, BAP1, ORC3L, HSPC190, P4HB, EAR2, ISG20, MORF, ATM, IP3R1, PPM1E, MAGI-1(BAIAP1), Pyk2(FAK2), Lysozyme, MSH2, HBP1, SORL1, HNMT,…
9	organelle lumen	3865	1.17025e-09	7.51564e-08	1.17025e-09	7.51564e-08	123	RAM2, CIITA, NSAP1, CERKL, SUMO-2, MKI67IP, KLF4, CARD5, PDE2A, Ataxin-1, Cyclin D2, NUDEL, MKP-3, APEX, ACAT1, CXXC5, RGS2, Tubulin alpha 8, HADHA, HMGB1, CABIN1, PTEN, Cofilin, muscle, DHB4, NMI, MRPS18B, ECHP, Lef-1, NDUFB5, STAT4, RING2, SP100, GC1QBP, RPL19, ATP5A, BAP1, ORC3L, HSPC190, P4HB, EAR2, ISG20, MORF, ATM, IP3R1, PPM1E, MAGI-1(BAIAP1), Pyk2(FAK2), Lysozyme, MSH2, HBP1, HNMT, TRF2, …
10	cell surface	718	4.18582e-09	2.41941e-07	4.18582e-09	2.41941e-07	39	CIITA, Annexin II, Adiponectin, Thrombomodulin, DAP12, NET, ITGA6, CD2, NFAM1, HMGB1, CD44, Galectin-3, TIMP2, GC1QBP, Galectin-1, SLAM, RKIP, LAMP1, CD3 epsilon, CD79B, ATPI, ADAM9, ITGAL, CD63, CD244, IL6RA, NKG2A, Cathepsin S, IP10, RARalpha, APRIL(TNFSF13), Fc gamma RIII alpha (CD16), IL8RB, L-selectin, Adenosine A2b receptor, TSCOT, CD9, ATP6AP2, CD19
11	cytoplasmic part	8160	1.22967e-08	6.46136e-07	1.22967e-08	6.46136e-07	211	CARD9, MOSPD1, NSAP1, Annexin II, CERKL, HSP27, EIF2S3, G3P2, MNK1, CHI3L1, Csk, GPR177, SDHA, CARD5, PDE2A, Deoxyribonuclease II, Adiponectin, SOAT1, Syk, BPAG1, Carbonic anhydrase II, CTP synthase, IL-18, Cyclin D2, ELOVL5, NUDEL, MKP-3, APEX, SYNGR2 (cellugyrin), SULT1A1, ACAT1, Annexin I, RGS2, Tubulin alpha 8, Gelsolin, Calgranulin A, HADHA, MCAK, CD44, SERA, PTEN, TALDO, Cofilin, muscle, DH…
12	intracellular organelle lumen	3801	2.47141e-08	1.19039e-06	2.47141e-08	1.19039e-06	117	RAM2, CIITA, NSAP1, CERKL, SUMO-2, MKI67IP, KLF4, CARD5, PDE2A, Ataxin-1, Cyclin D2, NUDEL, MKP-3, APEX, ACAT1, CXXC5, RGS2, Tubulin alpha 8, HADHA, HMGB1, CABIN1, PTEN, Cofilin, muscle, DHB4, NMI, MRPS18B, ECHP, Lef-1, NDUFB5, STAT4, RING2, SP100, GC1QBP, RPL19, ATP5A, BAP1, ORC3L, HSPC190, P4HB, EAR2, ISG20, MORF, ATM, IP3R1, PPM1E, MAGI-1(BAIAP1), Pyk2(FAK2), Lysozyme, MSH2, HBP1, HNMT, TRF2, …
13	nuclear part	3550	2.83506e-08	1.26051e-06	2.83506e-08	1.26051e-06	111	RAM2, CIITA, NSAP1, CERKL, SUMO-2, MKI67IP, KLF4, CARD5, BPAG1, Ataxin-1, Cyclin D2, NUDEL, MKP-3, APEX, CXXC5, RGS2, Tubulin alpha 8, HADHA, HMGB1, CABIN1, PTEN, Cofilin, muscle, NMI, MRPS18B, ECHP, Lef-1, CoactosinLP, Galectin-3, NDUFB5, STAT4, RING2, SP100, GC1QBP, RPL19, ATP5A, BAP1, ORC3L, EAR2, ISG20, MORF, ATM, IP3R1, PPM1E, MAGI-1(BAIAP1), Pyk2(FAK2), MSH2, Cystatin C, HBP1, SORL1, LAT, H…
14	membrane-bounded organelle	12546	4.40333e-08	1.81795e-06	4.40333e-08	1.81795e-06	292	RAM2, MOSPD1, MafB, CIITA, NSAP1, Annexin II, CERKL, SUMO-2, MKI67IP, HSP27, HMG1,2, EIF2S3, G3P2, MNK1, C12orf32, CHI3L1, Csk, JDP2, KLF4, GPR177, SDHA, CARD5, PDE2A, Deoxyribonuclease II, AP-1, Adiponectin, DAZAP2, SOAT1, Syk, BPAG1, Carbonic anhydrase II, BBIP1, Ataxin-1, Cyclin D2, ELOVL5, c-Jun/c-Jun, MITF, NUDEL, CGI-96, MKP-3, APEX, SYNGR2 (cellugyrin), ACAT1, CXXC5, Annexin I, RGS2, Tubul…
15	protein complex	4380	4.93157e-08	1.9003e-06	4.93157e-08	1.9003e-06	129	MafB, NSAP1, Annexin II, HSP27, G3P2, KLF4, SDHA, CARD5, Adiponectin, DAZAP2, Syk, BPAG1, BBIP1, Ataxin-1, Cyclin D2, HSPC152, MITF, NUDEL, Tubulin beta, APEX, ITGA6, Annexin I, CD2, Tubulin alpha 8, IGHA1, Gelsolin, SCN2A, HADHA, MCAK, HMGB1, CD44, HOOK3, Lef-1, UBL4A, NDUFB5, RING2, PP2A cat (beta), TSPAN17, SP100, eIF4A2, ATP5A, BAP1, ORC3L, HSPC190, P4HB, MORF, IP3R1, PPM1E, Tubulin alpha, eI…
16	macromolecular complex	5051	7.82296e-08	2.82605e-06	7.82296e-08	2.82605e-06	143	MafB, NSAP1, Annexin II, HSP27, G3P2, KLF4, SDHA, CARD5, Adiponectin, DAZAP2, Syk, BPAG1, BBIP1, Ataxin-1, Cyclin D2, HSPC152, MITF, NUDEL, Tubulin beta, APEX, ITGA6, Annexin I, CD2, Tubulin alpha 8, IGHA1, Gelsolin, SCN2A, HADHA, MCAK, HMGB1, CD44, HOOK3, MRPS18B, Lef-1, Galectin-3, UBL4A, NDUFB5, RING2, PP2A cat (beta), TSPAN17, SP100, RPL19, eIF4A2, ATP5A, BAP1, ORC3L, HSPC190, P4HB, MORF, IP3…
17	cell part	19947	1.00243e-07	3.40825e-06	1.00243e-07	3.40825e-06	410	RAM2, CARD9, Cyclin G, MOSPD1, MafB, SorCS3, CIITA, NSAP1, Annexin II, CERKL, SUMO-2, Alpha-actinin, MKI67IP, HSP27, HMG1,2, EIF2S3, G3P2, MNK1, C12orf32, Galpha(s)-specific nucleotide-like GPCRs, CHI3L1, Csk, JDP2, KLF4, GPR177, SDHA, CD84, CARD5, PDE2A, Deoxyribonuclease II, AP-1, Adiponectin, DAZAP2, Thrombomodulin, SOAT1, PAIP2, Syk, Galpha(i)-specific amine GPCRs, Pyruvate kinase, BPAG1, RHB…
18	cell	19959	1.1758e-07	3.77562e-06	1.1758e-07	3.77562e-06	410	RAM2, CARD9, Cyclin G, MOSPD1, MafB, SorCS3, CIITA, NSAP1, Annexin II, CERKL, SUMO-2, Alpha-actinin, MKI67IP, HSP27, HMG1,2, EIF2S3, G3P2, MNK1, C12orf32, Galpha(s)-specific nucleotide-like GPCRs, CHI3L1, Csk, JDP2, KLF4, GPR177, SDHA, CD84, CARD5, PDE2A, Deoxyribonuclease II, AP-1, Adiponectin, DAZAP2, Thrombomodulin, SOAT1, PAIP2, Syk, Galpha(i)-specific amine GPCRs, Pyruvate kinase, BPAG1, RHB…
19	membrane raft	286	1.4412e-07	4.38429e-06	1.4412e-07	4.38429e-06	21	Annexin II, Csk, EFHD2, PDE2A, NET, CD2, NFAM1, S100A10, Lck, PIP5KIII, IP3R1, Pyk2(FAK2), NEDD4, IGF-1 receptor, LAT, MYO1C, TC10, Stomatin, Fyn, Calpain 2(m), Lyn
20	intracellular membrane-bounded organelle	11718	2.07841e-07	6.00661e-06	2.07841e-07	6.00661e-06	274	RAM2, MOSPD1, MafB, CIITA, NSAP1, Annexin II, CERKL, SUMO-2, MKI67IP, HSP27, HMG1,2, G3P2, MNK1, C12orf32, CHI3L1, Csk, JDP2, KLF4, GPR177, SDHA, CARD5, PDE2A, Deoxyribonuclease II, AP-1, Adiponectin, DAZAP2, SOAT1, Syk, BPAG1, Ataxin-1, Cyclin D2, ELOVL5, c-Jun/c-Jun, MITF, NUDEL, CGI-96, MKP-3, APEX, SYNGR2 (cellugyrin), ACAT1, CXXC5, Annexin I, RGS2, Tubulin alpha 8, Calgranulin A, HADHA, MCAK…
21	extracellular space	1451	3.10495e-07	8.17715e-06	3.10495e-07	8.17715e-06	56	Annexin II, HSP27, CHI3L1, Adiponectin, Thrombomodulin, Carbonic anhydrase II, IL-18, CKLFSF7, Annexin I, IGHA1, Plasma kallikrein, Gelsolin, Calgranulin A, HMGB1, Cofilin, muscle, IL-1 beta, Galectin-3, TIMP2, GC1QBP, Galectin-1, CCR3, EMR3, RKIP, C1qa, Lysozyme, Cystatin C, FGL2, MTS1 (S100A4), SORL1, PLA2G7, Alpha1-globin, Factor D, A2M, BETA-IG-H3, Nucleostemin, Properdin, PCYOX1, QSCN6, TIMP…
22	extracellular region	4249	3.11241e-07	8.17715e-06	3.11241e-07	8.17715e-06	123	Annexin II, HSP27, EIF2S3, G3P2, CHI3L1, Csk, RNASE6, CARD5, Adiponectin, Thrombomodulin, BPAG1, Carbonic anhydrase II, IL-18, CKLFSF7, SYNGR2 (cellugyrin), ACAT1, ITGA6, Annexin I, CD2, IGHA1, Plasma kallikrein, Gelsolin, Calgranulin A, HMGB1, CD44, SERA, TALDO, Cofilin, muscle, Ficolin, S100A10, IL-1 beta, CoactosinLP, Galectin-3, TIMP2, GC1QBP, Destrin, Galectin-1, ATP5A, CCR3, HSPC190, SLAM, …
23	nuclear lumen	3154	3.31087e-07	8.32037e-06	3.31087e-07	8.32037e-06	98	RAM2, CIITA, NSAP1, CERKL, SUMO-2, MKI67IP, KLF4, CARD5, Ataxin-1, Cyclin D2, NUDEL, MKP-3, APEX, CXXC5, RGS2, Tubulin alpha 8, HADHA, HMGB1, CABIN1, PTEN, Cofilin, muscle, NMI, MRPS18B, ECHP, Lef-1, NDUFB5, STAT4, RING2, SP100, GC1QBP, RPL19, BAP1, ORC3L, EAR2, ISG20, MORF, ATM, IP3R1, PPM1E, MAGI-1(BAIAP1), Pyk2(FAK2), MSH2, HBP1, HNMT, TRF2, TORC3, HIF1A, RBM34, BMS1 homolog, MYO1C, BAF53A, SN…
24	nucleus	7475	9.45043e-07	2.27598e-05	9.45043e-07	2.27598e-05	189	RAM2, MOSPD1, MafB, CIITA, NSAP1, Annexin II, CERKL, SUMO-2, MKI67IP, HSP27, HMG1,2, G3P2, MNK1, C12orf32, JDP2, KLF4, CARD5, PDE2A, AP-1, DAZAP2, BPAG1, Ataxin-1, Cyclin D2, c-Jun/c-Jun, MITF, NUDEL, CGI-96, MKP-3, APEX, CXXC5, Annexin I, RGS2, Tubulin alpha 8, Calgranulin A, HADHA, MCAK, HMGB1, CD44, CABIN1, PTEN, TALDO, Cofilin, muscle, RABGAP1L, NMI, MRPS18B, ECHP, Lef-1, CoactosinLP, Galecti…
25	perinuclear region of cytoplasm	653	1.05739e-06	2.44469e-05	1.05739e-06	2.44469e-05	32	MOSPD1, Annexin II, G3P2, CHI3L1, PDE2A, Adiponectin, BPAG1, APEX, Gelsolin, D52, Cyclin G1, PIP5KIII, IP3R1, Pyk2(FAK2), NEDD4, Cystatin C, MTS1 (S100A4), SORL1, H-rev 107 protein, IP3R3, PDE4A, Alpha-actinin 4, Syntaxin 7, Vimentin, SEC31L1, OSBPL7, IRT-1, CDK5R1 (p35), RARalpha, Calpain 2(m), Lyn, Pacsin 1
26	side of membrane	411	1.25023e-06	2.77936e-05	1.25023e-06	2.77936e-05	24	BPAG1, ITGA6, RGS2, CD2, CD44, PTEN, Galectin-3, SLAM, G6PD, LAMP1, CD3 epsilon, Rdx12, CD79B, ADAM9, ITGAL, CD244, NKG2A, IP10, APRIL(TNFSF13), Fc gamma RIII alpha (CD16), L-selectin, CD9, ATP6AP2, CD19
27	plasma membrane part	2570	1.39163e-06	2.97911e-05	1.39163e-06	2.97911e-05	82	Annexin II, GPR177, CD84, PDE2A, Thrombomodulin, Syk, BPAG1, RHBDL1, Carbonic anhydrase II, IL-18, DAP12, NET, ITGA6, Annexin I, RGS2, CD2, SCN2A, CD44, PTEN, KIR2DS2, S100A10, Galectin-3, CCR3, SLC4A10, SLAM, Lck, G6PD, IP3R1, SLC7A7, IL-17 receptor, LAMP1, Pyk2(FAK2), NEDD4, IGF-1 receptor, SORL1, LAT, CD3 epsilon, SLC31A2, MYO1C, Rdx12, IP3R3, Neuritin1, SHPS-1, NET6(TSPAN13), CD79B, PDE4A, AD…
28	organelle	13515	5.63556e-06	0.000116334	5.63556e-06	0.000116334	300	RAM2, MOSPD1, MafB, SorCS3, CIITA, NSAP1, Annexin II, CERKL, SUMO-2, MKI67IP, HSP27, HMG1,2, EIF2S3, G3P2, MNK1, C12orf32, CHI3L1, Csk, JDP2, KLF4, GPR177, SDHA, CARD5, PDE2A, Deoxyribonuclease II, AP-1, Adiponectin, DAZAP2, SOAT1, Syk, BPAG1, Carbonic anhydrase II, BBIP1, Ataxin-1, Cyclin D2, ELOVL5, c-Jun/c-Jun, MITF, NUDEL, CGI-96, MKP-3, Tubulin beta, APEX, SYNGR2 (cellugyrin), ACAT1, CXXC5, …
29	intracellular non-membrane-bounded organelle	4797	7.80043e-06	0.000150288	7.80043e-06	0.000150288	129	RAM2, SorCS3, Annexin II, CERKL, MKI67IP, HSP27, G3P2, C12orf32, Csk, KLF4, CARD5, BPAG1, Ataxin-1, Cyclin D2, NUDEL, Tubulin beta, APEX, CXXC5, Annexin I, RGS2, Tubulin alpha 8, Gelsolin, Calgranulin A, HADHA, MCAK, HMGB1, CABIN1, PTEN, Cofilin, muscle, NMI, HOOK3, MRPS18B, ECHP, CoactosinLP, NDUFB5, STAT4, RING2, PP2A cat (beta), SP100, GC1QBP, RPL19, Destrin, BAP1, ORC3L, Lck, ISG20, MORF, G6P…
30	non-membrane-bounded organelle	4797	7.80043e-06	0.000150288	7.80043e-06	0.000150288	129	RAM2, SorCS3, Annexin II, CERKL, MKI67IP, HSP27, G3P2, C12orf32, Csk, KLF4, CARD5, BPAG1, Ataxin-1, Cyclin D2, NUDEL, Tubulin beta, APEX, CXXC5, Annexin I, RGS2, Tubulin alpha 8, Gelsolin, Calgranulin A, HADHA, MCAK, HMGB1, CABIN1, PTEN, Cofilin, muscle, NMI, HOOK3, MRPS18B, ECHP, CoactosinLP, NDUFB5, STAT4, RING2, PP2A cat (beta), SP100, GC1QBP, RPL19, Destrin, BAP1, ORC3L, Lck, ISG20, MORF, G6P…
31	external side of plasma membrane	310	8.11427e-06	0.000151292	8.11427e-06	0.000151292	19	ITGA6, CD2, CD44, Galectin-3, SLAM, LAMP1, CD3 epsilon, CD79B, ADAM9, ITGAL, CD244, NKG2A, IP10, APRIL(TNFSF13), Fc gamma RIII alpha (CD16), L-selectin, CD9, ATP6AP2, CD19
32	intracellular organelle part	7856	1.30596e-05	0.000235889	1.30596e-05	0.000235889	191	RAM2, SorCS3, CIITA, NSAP1, Annexin II, CERKL, SUMO-2, MKI67IP, HSP27, Csk, KLF4, GPR177, SDHA, CARD5, PDE2A, SOAT1, BPAG1, Ataxin-1, Cyclin D2, ELOVL5, NUDEL, MKP-3, Tubulin beta, APEX, ACAT1, CXXC5, Annexin I, RGS2, Tubulin alpha 8, HADHA, MCAK, HMGB1, CABIN1, PTEN, Cofilin, muscle, DHB4, NMI, B3GNT5, HOOK3, MRPS18B, ECHP, Lef-1, CoactosinLP, Galectin-3, NDUFB5, STAT4, RING2, PP2A cat (beta), S…
33	nucleolus	2063	1.65326e-05	0.00028957	1.65326e-05	0.00028957	66	RAM2, CERKL, MKI67IP, KLF4, CARD5, Ataxin-1, Cyclin D2, NUDEL, APEX, CXXC5, RGS2, Tubulin alpha 8, HADHA, CABIN1, PTEN, NMI, MRPS18B, ECHP, NDUFB5, STAT4, RING2, SP100, GC1QBP, RPL19, BAP1, ISG20, IP3R1, PPM1E, MAGI-1(BAIAP1), Pyk2(FAK2), HBP1, HNMT, TRF2, TORC3, HIF1A, RBM34, BMS1 homolog, MYO1C, SNRPD3 (SMD3), TCF7L2 (TCF4), ATF-3, IP3R3, Nucleostemin, ZFP106, CD79B, PHF12, STK40, HAT1, PGRMC1,…
34	cell periphery	5585	1.75397e-05	0.000298174	1.75397e-05	0.000298174	144	Annexin II, HSP27, G3P2, Galpha(s)-specific nucleotide-like GPCRs, Csk, GPR177, CD84, PDE2A, Adiponectin, Thrombomodulin, Syk, Galpha(i)-specific amine GPCRs, BPAG1, RHBDL1, Carbonic anhydrase II, IL-18, DAP12, NET, ITGA6, Annexin I, RGS2, CD2, Plasma kallikrein, SCN2A, Calgranulin A, NFAM1, CD44, PTEN, MHC class II beta chain, KIR2DS2, S100A10, AMICA1, Galectin-3, GC1QBP, Destrin, ATP5A, CCR3, S…
35	cytoplasm	13365	2.51812e-05	0.000415849	2.51812e-05	0.000415849	294	RAM2, CARD9, Cyclin G, MOSPD1, MafB, NSAP1, Annexin II, CERKL, Alpha-actinin, MKI67IP, HSP27, EIF2S3, G3P2, MNK1, CHI3L1, Csk, GPR177, SDHA, CARD5, PDE2A, Deoxyribonuclease II, Adiponectin, DAZAP2, SOAT1, PAIP2, Syk, Pyruvate kinase, BPAG1, Carbonic anhydrase II, CTP synthase, BBIP1, Ataxin-1, IL-18, Cyclin D2, ELOVL5, NUDEL, MKP-3, APEX, SYNGR2 (cellugyrin), SULT1A1, ACAT1, CXXC5, Annexin I, RGS…
36	plasma membrane	5472	3.69365e-05	0.000583323	3.69365e-05	0.000583323	140	Annexin II, HSP27, G3P2, Galpha(s)-specific nucleotide-like GPCRs, Csk, GPR177, CD84, PDE2A, Thrombomodulin, Syk, Galpha(i)-specific amine GPCRs, BPAG1, RHBDL1, Carbonic anhydrase II, IL-18, DAP12, NET, ITGA6, Annexin I, RGS2, CD2, Plasma kallikrein, SCN2A, Calgranulin A, NFAM1, CD44, PTEN, MHC class II beta chain, KIR2DS2, S100A10, AMICA1, Galectin-3, GC1QBP, ATP5A, CCR3, SLC4A10, SLAM, Lck, Fc …
37	intracellular organelle	12920	3.73408e-05	0.000583323	3.73408e-05	0.000583323	285	RAM2, MOSPD1, MafB, SorCS3, CIITA, NSAP1, Annexin II, CERKL, SUMO-2, MKI67IP, HSP27, HMG1,2, G3P2, MNK1, C12orf32, CHI3L1, Csk, JDP2, KLF4, GPR177, SDHA, CARD5, PDE2A, Deoxyribonuclease II, AP-1, Adiponectin, DAZAP2, SOAT1, Syk, BPAG1, Ataxin-1, Cyclin D2, ELOVL5, c-Jun/c-Jun, MITF, NUDEL, CGI-96, MKP-3, Tubulin beta, APEX, SYNGR2 (cellugyrin), ACAT1, CXXC5, Annexin I, RGS2, Tubulin alpha 8, Gels…
38	organelle part	8049	4.34653e-05	0.00066113	4.34653e-05	0.00066113	192	RAM2, SorCS3, CIITA, NSAP1, Annexin II, CERKL, SUMO-2, MKI67IP, HSP27, Csk, KLF4, GPR177, SDHA, CARD5, PDE2A, SOAT1, BPAG1, Ataxin-1, Cyclin D2, ELOVL5, NUDEL, MKP-3, Tubulin beta, APEX, ACAT1, CXXC5, Annexin I, RGS2, Tubulin alpha 8, HADHA, MCAK, HMGB1, CABIN1, PTEN, Cofilin, muscle, DHB4, NMI, B3GNT5, HOOK3, MRPS18B, ECHP, Lef-1, CoactosinLP, Galectin-3, NDUFB5, STAT4, RING2, PP2A cat (beta), S…
39	neuron part	1169	5.51779e-05	0.000817764	5.51779e-05	0.000817764	42	SorCS3, GPR177, CARD5, PDE2A, BPAG1, Carbonic anhydrase II, NUDEL, NET, RGS2, SCN2A, HMGB1, PTEN, TIMP2, Cyclin G1, IP3R1, RKIP, LAMP1, Pyk2(FAK2), Cystatin C, IGF-1 receptor, MTS1 (S100A4), SORL1, HNMT, Annexin III, Reticulon 4, IP3R3, Shootin1 (KIAA1598), Alpha-actinin 4, p47-phox, KCNAB2, Vimentin, Beta-arrestin2, IL6RA, Homer 2, Angiogenin, IRT-1, CDK5R1 (p35), RARalpha, Calpain 2(m), ATP6AP2…
40	neuron projection	964	8.92674e-05	0.00128991	8.92674e-05	0.00128991	36	GPR177, PDE2A, BPAG1, Carbonic anhydrase II, NUDEL, NET, RGS2, SCN2A, HMGB1, PTEN, TIMP2, Cyclin G1, IP3R1, RKIP, LAMP1, Pyk2(FAK2), Cystatin C, IGF-1 receptor, MTS1 (S100A4), HNMT, Annexin III, Reticulon 4, IP3R3, Shootin1 (KIAA1598), Alpha-actinin 4, p47-phox, KCNAB2, Vimentin, Beta-arrestin2, Homer 2, Angiogenin, CDK5R1 (p35), RARalpha, Calpain 2(m), ATP6AP2, Pacsin 1
41	nucleoplasm	1557	9.37718e-05	0.00132195	9.37718e-05	0.00132195	51	CIITA, NSAP1, SUMO-2, MKI67IP, Ataxin-1, MKP-3, APEX, HMGB1, CABIN1, PTEN, Lef-1, RING2, SP100, ORC3L, EAR2, ISG20, MORF, ATM, TRF2, HIF1A, MYO1C, BAF53A, SNRPD3 (SMD3), CDC16, TCF7L2 (TCF4), ATF-3, IP3R3, Nucleostemin, PHF12, HAT1, SAE2, c-Jun, MLL3, CTIP1, MKP-1, CBX6, RBBP7 (RbAp46), SFRS9, C/EBPalpha, RARalpha, MAPKAPK3, APRIL(TNFSF13), NEDD4L, U2 snRNP A1, XBP1, U1-70K, CD2BP2, RSRC1, NF-E2 …
42	intrinsic component of plasma membrane	1561	9.99313e-05	0.00137524	9.99313e-05	0.00137524	51	CD84, Thrombomodulin, RHBDL1, DAP12, NET, ITGA6, CD2, SCN2A, CD44, KIR2DS2, CCR3, SLC4A10, SLC7A7, IL-17 receptor, LAMP1, Pyk2(FAK2), IGF-1 receptor, SORL1, LAT, CD3 epsilon, SLC31A2, Rdx12, IP3R3, Neuritin1, SHPS-1, NET6(TSPAN13), CD79B, ADAM9, p47-phox, Syntenin 1, SN1, ITGAL, CD63, BI-1, IL6RA, NKG2A, CD96, Alpha-2A adrenergic receptor, DDR2, PSGL-1, Stomatin, IL8RB, L-selectin, Adenosine A2b …
43	blood microparticle	146	0.00010913	0.0014669	0.00010913	0.0014669	11	IGHA1, Gelsolin, Alpha1-globin, A2M, Syntenin 1, Angiotensinogen, IgJ, C1qc, Factor B, L-Ficolin, Stomatin
44	integral component of plasma membrane	1489	0.000116122	0.00152542	0.000116122	0.00152542	49	CD84, Thrombomodulin, RHBDL1, DAP12, NET, ITGA6, CD2, SCN2A, CD44, KIR2DS2, CCR3, SLC4A10, SLC7A7, IL-17 receptor, LAMP1, Pyk2(FAK2), IGF-1 receptor, SORL1, LAT, CD3 epsilon, SLC31A2, IP3R3, Neuritin1, SHPS-1, NET6(TSPAN13), CD79B, p47-phox, Syntenin 1, SN1, ITGAL, CD63, BI-1, IL6RA, NKG2A, CD96, Alpha-2A adrenergic receptor, DDR2, PSGL-1, Stomatin, IL8RB, L-selectin, Adenosine A2b receptor, Lyn,…
45	intracellular	17339	0.00017619	0.00226307	0.00017619	0.00226307	359	RAM2, CARD9, Cyclin G, MOSPD1, MafB, SorCS3, CIITA, NSAP1, Annexin II, CERKL, SUMO-2, Alpha-actinin, MKI67IP, HSP27, HMG1,2, EIF2S3, G3P2, MNK1, C12orf32, CHI3L1, Csk, JDP2, KLF4, GPR177, SDHA, CARD5, PDE2A, Deoxyribonuclease II, AP-1, Adiponectin, DAZAP2, SOAT1, PAIP2, Syk, Pyruvate kinase, BPAG1, Carbonic anhydrase II, CTP synthase, BBIP1, Ataxin-1, IL-18, Cyclin D2, ELOVL5, c-Jun/c-Jun, MITF, …
46	cell body	559	0.000185391	0.00232948	0.000185391	0.00232948	24	CARD5, NUDEL, TIMP2, Cyclin G1, IP3R1, RKIP, LAMP1, Pyk2(FAK2), Cystatin C, SORL1, Annexin III, Reticulon 4, IP3R3, p47-phox, Vimentin, IL6RA, Homer 2, Angiogenin, IRT-1, CDK5R1 (p35), RARalpha, ATP6AP2, NRSN2, TCP1-epsilon
47	immunological synapse	29	0.000193617	0.00238108	0.000193617	0.00238108	5	Galectin-3, Lck, LAT, CD3 epsilon, ITGAL
48	intracellular part	16991	0.000292691	0.00347115	0.000292691	0.00347115	352	RAM2, CARD9, Cyclin G, MOSPD1, MafB, SorCS3, CIITA, NSAP1, Annexin II, CERKL, SUMO-2, Alpha-actinin, MKI67IP, HSP27, HMG1,2, EIF2S3, G3P2, MNK1, C12orf32, CHI3L1, Csk, JDP2, KLF4, GPR177, SDHA, CARD5, PDE2A, Deoxyribonuclease II, AP-1, Adiponectin, DAZAP2, SOAT1, PAIP2, Syk, Pyruvate kinase, BPAG1, Carbonic anhydrase II, CTP synthase, BBIP1, Ataxin-1, IL-18, Cyclin D2, ELOVL5, c-Jun/c-Jun, MITF, …
49	basolateral plasma membrane	219	0.000294267	0.00347115	0.000294267	0.00347115	13	BPAG1, Carbonic anhydrase II, ITGA6, Annexin I, CD44, SLC4A10, SLC7A7, MYO1C, ADAM9, Beta-arrestin2, IL6RA, Alpha-2A adrenergic receptor, Ferroportin 1
50	immunoglobulin complex	18	0.000313606	0.00362529	0.000313606	0.00362529	4	Syk, IGHA1, CD79B, IgJ
51	methionine adenosyltransferase complex	2	0.000357341	0.00404986	0.000357341	0.00404986	2	MAT2B, MAT2A
52	eukaryotic translation initiation factor 4F complex	9	0.00051941	0.00577344	0.00051941	0.00577344	3	eIF4A2, eIF4B, eIF4G2
53	mitochondrial matrix	359	0.000536446	0.0058503	0.000536446	0.0058503	17	PDE2A, ACAT1, HADHA, MRPS18B, GC1QBP, ATP5A, GPT2, ALAS2, HSPC124, PPCKM, GRP75, HCD2, Sirtuin5, MDH2, HCDH, CYP27A1, TRMT5
54	receptor complex	296	0.000562529	0.00602114	0.000562529	0.00602114	15	Syk, ITGA6, Pyk2(FAK2), IGF-1 receptor, CD3 epsilon, IP3R3, Neuritin1, CD79B, Syntenin 1, ITGAL, IL6RA, Alpha-2A adrenergic receptor, Lyn, ITGB7, CD3 gamma
55	neuronal cell body	500	0.000613594	0.00644832	0.000613594	0.00644832	21	CARD5, NUDEL, TIMP2, Cyclin G1, IP3R1, RKIP, LAMP1, Pyk2(FAK2), Cystatin C, SORL1, Annexin III, Reticulon 4, IP3R3, p47-phox, IL6RA, Homer 2, Angiogenin, IRT-1, CDK5R1 (p35), RARalpha, NRSN2
56	multivesicular body	37	0.00062768	0.00647855	0.00062768	0.00647855	5	LAMP1, Cystatin C, SORL1, CD63, Ferroportin 1
57	chromosome	777	0.00093185	0.00944928	0.00093185	0.00944928	28	MKI67IP, C12orf32, KLF4, Cyclin D2, NUDEL, MCAK, HMGB1, RING2, PP2A cat (beta), ORC3L, MORF, ATM, NEDD4, MSH2, HMG14, TRF2, BAF53A, TCF7L2 (TCF4), DLC1 (Dynein LC8a), TEP1, PHF12, HAT1, c-Jun, CBX6, IPO4, RARalpha, Calpain 2(m), FAZF
58	cell projection	1763	0.000960557	0.00957244	0.000960557	0.00957244	52	SorCS3, Annexin II, GPR177, PDE2A, BPAG1, Carbonic anhydrase II, BBIP1, NUDEL, NET, ITGA6, Annexin I, RGS2, Gelsolin, SCN2A, HMGB1, PTEN, TIMP2, Cyclin G1, IP3R1, RKIP, MAGI-1(BAIAP1), LAMP1, Pyk2(FAK2), NEDD4, Lysozyme, Cystatin C, IGF-1 receptor, MTS1 (S100A4), HNMT, Annexin III, HIF1A, MYO1C, Reticulon 4, IP3R3, Shootin1 (KIAA1598), PDE4A, Alpha-actinin 4, Tctex-1, p47-phox, KCNAB2, Vimentin, …
59	mast cell granule	24	0.000995513	0.00971185	0.000995513	0.00971185	4	Annexin I, LAT, IL8RB, Lyn
60	cytoplasmic membrane-bounded vesicle	1138	0.00101236	0.00971185	0.00101236	0.00971185	37	Annexin II, GPR177, Syk, BPAG1, SYNGR2 (cellugyrin), IL-1 beta, SLAM, Lck, P4HB, PIP5KIII, ATM, IP3R1, RKIP, 14-3-3 gamma, LAMP1, Lysozyme, AP-1 beta subunit, Alpha1-globin, Annexin III, Factor D, A2M, FCHO2, TFF3, Alpha-actinin 4, TIMP1, p47-phox, SEC31L1, Syntenin 1, CD63, Beta-arrestin2, WaspIP, Stomatin, CD9, Coagulation factor V, Ferroportin 1, NRSN2, Pacsin 1
61	dimeric IgA immunoglobulin complex	3	0.00105856	0.00971185	0.00105856	0.00971185	2	IGHA1, IgJ
62	neurofilament cytoskeleton	3	0.00105856	0.00971185	0.00105856	0.00971185	2	BPAG1, NUDEL
63	secretory dimeric IgA immunoglobulin complex	3	0.00105856	0.00971185	0.00105856	0.00971185	2	IGHA1, IgJ
64	platelet alpha granule	62	0.00111494	0.0100693	0.00111494	0.0100693	6	Factor D, A2M, Alpha-actinin 4, TIMP1, CD9, Coagulation factor V
65	basement membrane	116	0.00165381	0.0146383	0.00165381	0.0146383	8	Annexin II, BPAG1, ITGA6, TIMP2, Cystatin C, BETA-IG-H3, TIMP1, Angiogenin
66	perinuclear endoplasmic reticulum	13	0.0016715	0.0146383	0.0016715	0.0146383	3	BPAG1, OSBPL7, Calpain 2(m)
67	lysosome	509	0.00181843	0.0154567	0.00181843	0.0154567	20	Annexin II, Deoxyribonuclease II, Annexin I, LAMP1, SPIN1, Cystatin C, LAT, AP-1 beta subunit, Legumain, Cathepsin C, PCYOX1, Syntaxin 7, p47-phox, IP-30, CD63, Cathepsin S, FLJ22662, IL8RB, Lyn, HLADOB
68	lytic vacuole	509	0.00181843	0.0154567	0.00181843	0.0154567	20	Annexin II, Deoxyribonuclease II, Annexin I, LAMP1, SPIN1, Cystatin C, LAT, AP-1 beta subunit, Legumain, Cathepsin C, PCYOX1, Syntaxin 7, p47-phox, IP-30, CD63, Cathepsin S, FLJ22662, IL8RB, Lyn, HLADOB
69	PML body	93	0.00194	0.0161113	0.00194	0.0161113	7	CIITA, SUMO-2, PTEN, SP100, ISG20, TCF7L2 (TCF4), NF-E2 (45 kDa)
70	platelet alpha granule lumen	48	0.0020802	0.0161113	0.0020802	0.0161113	5	Factor D, A2M, Alpha-actinin 4, TIMP1, Coagulation factor V
71	monomeric IgA immunoglobulin complex	4	0.00209057	0.0161113	0.00209057	0.0161113	2	IGHA1, IgJ
72	polymeric IgA immunoglobulin complex	4	0.00209057	0.0161113	0.00209057	0.0161113	2	IGHA1, IgJ
73	secretory IgA immunoglobulin complex	4	0.00209057	0.0161113	0.00209057	0.0161113	2	IGHA1, IgJ
74	IgA immunoglobulin complex, circulating	4	0.00209057	0.0161113	0.00209057	0.0161113	2	IGHA1, IgJ
75	IgA immunoglobulin complex	4	0.00209057	0.0161113	0.00209057	0.0161113	2	IGHA1, IgJ
76	cytoplasmic side of plasma membrane	71	0.00225314	0.0171357	0.00225314	0.0171357	6	BPAG1, RGS2, CD2, PTEN, G6PD, Rdx12
77	cytoplasmic vesicle	1243	0.00256782	0.0191591	0.00256782	0.0191591	38	Annexin II, GPR177, Syk, BPAG1, SYNGR2 (cellugyrin), IL-1 beta, SLAM, Lck, P4HB, PIP5KIII, ATM, IP3R1, RKIP, 14-3-3 gamma, LAMP1, Lysozyme, AP-1 beta subunit, Alpha1-globin, Annexin III, Itch, Factor D, A2M, FCHO2, TFF3, Alpha-actinin 4, TIMP1, p47-phox, SEC31L1, Syntenin 1, CD63, Beta-arrestin2, WaspIP, Stomatin, CD9, Coagulation factor V, Ferroportin 1, NRSN2, Pacsin 1
78	T cell receptor complex	15	0.00258549	0.0191591	0.00258549	0.0191591	3	Syk, CD3 epsilon, CD3 gamma
79	integrin complex	31	0.00265592	0.019189	0.00265592	0.019189	4	ITGA6, ITGAL, Lyn, ITGB7
80	protein complex involved in cell adhesion	31	0.00265592	0.019189	0.00265592	0.019189	4	ITGA6, ITGAL, Lyn, ITGB7
81	vacuole	566	0.00280037	0.0199829	0.00280037	0.0199829	21	Annexin II, Deoxyribonuclease II, Annexin I, LAMP1, SPIN1, Cystatin C, LAT, AP-1 beta subunit, Legumain, Cathepsin C, PCYOX1, Syntaxin 7, p47-phox, IP-30, CD63, OSBPL7, Cathepsin S, FLJ22662, IL8RB, Lyn, HLADOB
82	extracellular matrix part	156	0.00296553	0.020674	0.00296553	0.020674	9	Annexin II, BPAG1, ITGA6, TIMP2, Cystatin C, BETA-IG-H3, TFF3, TIMP1, Angiogenin
83	myelin sheath	52	0.00296876	0.020674	0.00296876	0.020674	5	Annexin II, Carbonic anhydrase II, PTEN, Reticulon 4, IP3R3
84	GAIT complex	5	0.00344066	0.0228586	0.00344066	0.0228586	2	NSAP1, G3P2
85	myelin sheath adaxonal region	5	0.00344066	0.0228586	0.00344066	0.0228586	2	Annexin II, PTEN
86	alpha-beta T cell receptor complex	5	0.00344066	0.0228586	0.00344066	0.0228586	2	CD3 epsilon, CD3 gamma
87	platelet dense granule membrane	5	0.00344066	0.0228586	0.00344066	0.0228586	2	IP3R1, CD63
88	cytoplasmic side of membrane	78	0.00361889	0.0237695	0.00361889	0.0237695	6	BPAG1, RGS2, CD2, PTEN, G6PD, Rdx12
89	organelle envelope	1072	0.00436097	0.0283218	0.00436097	0.0283218	33	SDHA, BPAG1, Cyclin D2, NUDEL, ACAT1, Annexin I, HADHA, CoactosinLP, Galectin-3, NDUFB5, ATP5A, IP3R1, RKIP, SPIN1, NDUFA4, Cystatin C, SORL1, MYO1C, Reticulon 4, ALAS2, IP3R3, SLC44A1, ATPI, IPO4, HCD2, Sirtuin5, MDH2, MAPKAPK3, CYB5R3, HCDH, Lyn, CYP27A1, DNJC1
90	chromosomal part	669	0.00460037	0.0295446	0.00460037	0.0295446	23	KLF4, Cyclin D2, NUDEL, MCAK, RING2, PP2A cat (beta), ORC3L, MORF, ATM, NEDD4, HMG14, TRF2, BAF53A, TCF7L2 (TCF4), DLC1 (Dynein LC8a), TEP1, PHF12, HAT1, c-Jun, CBX6, IPO4, RARalpha, Calpain 2(m)
91	envelope	1078	0.00473782	0.0300929	0.00473782	0.0300929	33	SDHA, BPAG1, Cyclin D2, NUDEL, ACAT1, Annexin I, HADHA, CoactosinLP, Galectin-3, NDUFB5, ATP5A, IP3R1, RKIP, SPIN1, NDUFA4, Cystatin C, SORL1, MYO1C, Reticulon 4, ALAS2, IP3R3, SLC44A1, ATPI, IPO4, HCD2, Sirtuin5, MDH2, MAPKAPK3, CYB5R3, HCDH, Lyn, CYP27A1, DNJC1
92	Mre11 complex	6	0.00509647	0.0306681	0.00509647	0.0306681	2	SP100, TRF2
93	platelet dense granule	6	0.00509647	0.0306681	0.00509647	0.0306681	2	IP3R1, CD63
94	B cell receptor complex	6	0.00509647	0.0306681	0.00509647	0.0306681	2	Syk, CD79B
95	nuclear cyclin-dependent protein kinase holoenzyme complex	6	0.00509647	0.0306681	0.00509647	0.0306681	2	BCCIP, CDK5R1 (p35)
96	viral nucleocapsid	19	0.00520602	0.0306681	0.00520602	0.0306681	3	SNRPD3 (SMD3), U2 snRNP A1, U1-70K
97	cyclin-dependent protein kinase holoenzyme complex	19	0.00520602	0.0306681	0.00520602	0.0306681	3	Cyclin D2, BCCIP, CDK5R1 (p35)
98	cytoplasmic membrane-bounded vesicle lumen	84	0.00521179	0.0306681	0.00521179	0.0306681	6	Alpha1-globin, Factor D, A2M, Alpha-actinin 4, TIMP1, Coagulation factor V
99	mitochondrion	1914	0.00528908	0.0306681	0.00528908	0.0306681	52	G3P2, SDHA, CARD5, PDE2A, APEX, ACAT1, Annexin I, RGS2, Tubulin alpha 8, HADHA, PTEN, DHB4, MRPS18B, ECHP, Galectin-3, NDUFB5, GC1QBP, ATP5A, STARD7, RKIP, PPM1E, SPIN1, NDUFA4, HSPA4, MRPL50, GPT2, PTCD3, MYO1C, DLC1 (Dynein LC8a), ALAS2, MAT2B, SLC44A1, NQO3A2, HSPC124, PPCKM, ATPI, G-protein gamma 5, GRP75, PKM2, HCD2, Sirtuin5, MDH2, Fyn, CYB5R3, HCDH, Lyn, CYP27A1, LRP16, MRPS18, PSP, TRMT5,…
100	late endosome	202	0.0053059	0.0306681	0.0053059	0.0306681	10	Annexin II, PIP5KIII, LAMP1, Cystatin C, SORL1, Legumain, RASGEF1B, Syntaxin 7, CD63, Ferroportin 1
