# Supplementary material for: Microarray analysis of differential gene expression profiles in blood cells of naturally BLV-infected and uninfected Holstein–Friesian cows
Source: Mol Biol Rep. 2016 Nov 3;44(1):109–27. doi: 10.1007/s11033-016-4088-6 (PMC5310575; doi:10.1007/s11033-016-4088-6)
Supplement: Supplementary file 7 — Table 8S Enrichment analysis report by GeneGo process networks. (XLS 47 KB) [file 11033_2016_4088_MOESM7_ESM.xls]

## Sheet: Process Networks
Enrichment analysis report
Enrichment by Process Networks					Metacore input DE genes list from BLV+ vs BLV- comparison
#	Networks	Total	min(pValue)	Min FDR	p-value	FDR	In Data	Network Objects from Active Data
1	Inflammation_NK cell cytotoxicity	164	1.34746e-05	0.00202067	1.34746e-05	0.00202067	18	Syk, DAP12, APEX, CD2, KIR2DS2, Lck, Pyk2(FAK2), LAT, CD3 epsilon, VAV-3, Slp76, c-Jun, IP3 receptor, CD244, NKG2A, KIR3DL3, Fc gamma RIII alpha (CD16), Fyn
2	Cell adhesion_Leucocyte chemotaxis	205	2.5906e-05	0.00202067	2.5906e-05	0.00202067	20	Alpha-actinin, Tubulin beta, CD2, PTEN, CCR3, Lck, Galpha(q)-specific peptide GPCRs, Tubulin alpha, Pyk2(FAK2), LAT, Galpha(i)-specific peptide GPCRs, Slp76, Cofilin, IP3 receptor, ITGAL, IL-8, IP10, IL8RB, Fyn, Tubulin (in microtubules)
3	Cytoskeleton_Regulation of cytoskeleton rearrangement	183	0.000193139	0.00934394	0.000193139	0.00934394	17	Alpha-actinin, Galpha(i)-specific amine GPCRs, BPAG1, Tubulin beta, Gelsolin, CD44, PTEN, Destrin, 14-3-3 gamma, Tubulin alpha, VAV-3, Alpha-actinin 4, Cofilin, Vimentin, WaspIP, Tubulin (in microtubules), 14-3-3
4	Immune response_Phagocytosis	222	0.000239588	0.00934394	0.000239588	0.00934394	19	Alpha-actinin, Syk, Gelsolin, Myosin I, C/EBP, Pyk2(FAK2), LAT, VAV-3, SHPS-1, Alpha-actinin 4, Slp76, Cofilin, c-Jun, p47-phox, IP3 receptor, CD63, Fc gamma RIII alpha (CD16), Lyn, Fc gamma RII alpha
5	Cell adhesion_Platelet-endothelium-leucocyte interactions	174	0.000334465	0.0104353	0.000334465	0.0104353	16	CD84, Thrombomodulin, IL-18, Plasma kallikrein, CD44, IL-1 beta, SLAM, MAGI-1(BAIAP1), SHPS-1, ITGAL, IL-8, DDR2, PSGL-1, L-selectin, CD9, Coagulation factor V
6	Cytoskeleton_Intermediate filaments	81	0.000453699	0.0117962	0.000453699	0.0117962	10	Alpha-actinin, BPAG1, Tubulin beta, 14-3-3 gamma, Tubulin alpha, DLC1 (Dynein LC8a), Alpha-actinin 4, Vimentin, Tubulin (in microtubules), 14-3-3
7	Immune response_Phagosome in antigen presentation	243	0.00188978	0.0421152	0.00188978	0.0421152	18	Alpha-actinin, Syk, Gelsolin, HSP70, Pyk2(FAK2), LAT, Legumain, A2M, SHPS-1, Alpha-actinin 4, Slp76, Cofilin, IP3 receptor, CD63, Cathepsin S, Fc gamma RIII alpha (CD16), Lyn, Fc gamma RII alpha
8	Reproduction_Feeding and Neurohormone signaling	211	0.0026426	0.0480794	0.0026426	0.0480794	16	HSP27, Cyclin D2, CD44, IL-1 beta, HSP70, Galpha(q)-specific peptide GPCRs, 14-3-3 gamma, HIF1A, PP2A catalytic, Galpha(i)-specific peptide GPCRs, c-Jun, ADAM9, Integrin, ITGAL, Lyn, CD9
9	Chemotaxis	137	0.00277381	0.0480794	0.00277381	0.0480794	12	Syk, CD44, IL-1 beta, CCR3, Lck, Galpha(q)-specific peptide GPCRs, Galpha(i)-specific peptide GPCRs, Integrin, IL-8, IP10, IL8RB, Fyn
10	Cell adhesion_Glycoconjugates	162	0.00403563	0.0629559	0.00403563	0.0629559	13	Syk, CD44, Galectin-3, Galectin-1, Pyk2(FAK2), Reticulon 4, Cofilin, Integrin, IP10, PSGL-1, L-selectin, Lyn, Tubulin (in microtubules)
11	Immune response_Th17-derived cytokines	98	0.00674069	0.0953051	0.00674069	0.0953051	9	Calgranulin A, IL-1 beta, C/EBP, IL-17 receptor, c-Jun, TIMP1, IL-8, NGAL, C/EBPdelta
12	Immune response_TCR signaling	174	0.00733116	0.0953051	0.00733116	0.0953051	13	Csk, AP-1, Lck, LAT, AP-1 beta subunit, CD3 epsilon, PP2A catalytic, Slp76, Cofilin, c-Jun, IP3 receptor, Fyn, CD3 gamma
13	Cell adhesion_Platelet aggregation	158	0.00866661	0.103999	0.00866661	0.103999	12	Alpha-actinin, Syk, PLA2, Pyk2(FAK2), LAT, PLA2G7, VAV-3, Alpha-actinin 4, Slp76, IP3 receptor, Alpha-2A adrenergic receptor, Lyn
14	Inflammation_IL-2 signaling	104	0.00984064	0.106145	0.00984064	0.106145	9	AP-1, Syk, Cyclin D2, PTEN, Lck, SHPS-1, c-Jun, IP3 receptor, CD63
15	Cell adhesion_Cell junctions	162	0.0104734	0.106145	0.0104734	0.106145	12	Alpha-actinin, BPAG1, Tubulin beta, PTEN, MAGI-1(BAIAP1), Tubulin alpha, Itch, Alpha-actinin 4, Vimentin, Tcf(Lef), Tubulin (in microtubules), 14-3-3
16	Cell cycle_Meiosis	106	0.0110819	0.106145	0.0110819	0.106145	9	Tubulin beta, HSP70, ATM, 14-3-3 gamma, Tubulin alpha, MSH2, PP2A catalytic, Tubulin (in microtubules), 14-3-3
17	Inflammation_TREM1 signaling	145	0.0118327	0.106145	0.0118327	0.106145	11	CARD9, Syk, DAP12, HMGB1, IL-1 beta, 14-3-3 gamma, c-Jun, TIMP1, IP3 receptor, IL-8, 14-3-3
18	Inflammation_Protein C signaling	108	0.0124373	0.106145	0.0124373	0.106145	9	Alpha-actinin, Thrombomodulin, Plasma kallikrein, IL-1 beta, Alpha-actinin 4, Cofilin, c-Jun, IP3 receptor, Coagulation factor V
19	Inflammation_Complement system	73	0.0129279	0.106145	0.0129279	0.106145	7	Ficolin, Factor Bb, Factor D, Properdin, C1qc, Factor B, L-Ficolin
20	Inflammation_Histamine signaling	213	0.0159875	0.116414	0.0159875	0.116414	14	AP-1, IL-18, c-Jun/c-Jun, PLA2, Guanylate cyclase beta, IL-1 beta, Guanylate cyclase, GUCY1B1, Cofilin, c-Jun, p47-phox, IP3 receptor, IL-8, IP10
21	Cell adhesion_Integrin-mediated cell-matrix adhesion	214	0.0165921	0.116414	0.0165921	0.116414	14	Alpha-actinin, Tubulin beta, ITGA6, Galectin-1, Tubulin alpha, Alpha-actinin 4, Cofilin, c-Jun, Integrin, Tcf(Lef), Fyn, ITGB7, CD9, Tubulin (in microtubules)
22	Apoptosis_Apoptotic mitochondria	77	0.016989	0.116414	0.016989	0.116414	7	Galectin-3, HSP70, 14-3-3 gamma, Aven, Reticulon 4, BI-1, 14-3-3
23	Inflammation_Neutrophil activation	215	0.0172142	0.116414	0.0172142	0.116414	14	AP-1, c-Jun/c-Jun, Annexin I, PLA2, VAV-3, Galpha(i)-specific peptide GPCRs, Cofilin, Syntaxin 7, c-Jun, IP3 receptor, CD63, IL-8, PSGL-1, IL8RB
24	Signal Transduction_TGF-beta, GDF and Activin signaling	154	0.0179098	0.116414	0.0179098	0.116414	11	AP-1, Cyclin D2, Lef-1, Pyk2(FAK2), IGF-1 receptor, HIF1A, PP2A catalytic, c-Jun, IP3 receptor, Integrin, C/EBPalpha
25	Cytoskeleton_Actin filaments	176	0.0191683	0.11961	0.0191683	0.11961	12	Annexin II, Alpha-actinin, BPAG1, Gelsolin, CD44, Myosin I, Destrin, Alpha-actinin 4, Cofilin, Pacsin, WaspIP, Fyn
26	Immune response_BCR pathway	137	0.0204812	0.122887	0.0204812	0.122887	10	AP-1, Syk, Cyclin D2, PTEN, CD79B, c-Jun, IP3 receptor, Fyn, Lyn, CD19
27	Proliferation_Positive regulation cell proliferation	221	0.0213284	0.122931	0.0213284	0.122931	14	AP-1, Galpha(i)-specific amine GPCRs, CCR3, SLAM, ISG20, Pyk2(FAK2), IGF-1 receptor, Galpha(i)-specific peptide GPCRs, c-Jun, TIMP1, IP10, Alpha-2A adrenergic receptor, DDR2, IL8RB
28	Inflammation_IL-6 signaling	119	0.0221927	0.122931	0.0221927	0.122931	9	AP-1, C/EBP, 14-3-3 gamma, Alpha1-globin, A2M, SHPS-1, c-Jun, C/EBPalpha, 14-3-3
29	Development_Regulation of angiogenesis	223	0.0228525	0.122931	0.0228525	0.122931	14	Annexin II, IL-18, Angiotensin II, IL-1 beta, Galpha(q)-specific peptide GPCRs, Angiotensin III, HIF1A, FAP48, Reticulon 4, Galpha(i)-specific peptide GPCRs, IP3 receptor, Angiogenin, IL-8, IL8RB
30	Proliferation_Negative regulation of cell proliferation	184	0.0261032	0.135737	0.0261032	0.135737	12	KLF4, MITF, IL-1 beta, TIMP2, IGF-1 receptor, MAD4, Galpha(i)-specific peptide GPCRs, RBBP7 (RbAp46), IL6RA, C/EBPalpha, IRT-1, IL-8
31	Inflammation_Jak-STAT Pathway	186	0.0280921	0.141367	0.0280921	0.141367	12	Syk, Angiotensin II, STAT4, IL-17 receptor, Angiotensin III, IGF-1 receptor, Itch, SHPS-1, Angiotensin (1-7), Fyn, Lyn, CSF2RA
32	Proliferation_Lymphocyte proliferation	209	0.029624	0.144417	0.029624	0.144417	13	Syk, IL-18, Cyclin D2, STAT4, IP3R1, Pyk2(FAK2), CD3 epsilon, FAP48, Slp76, c-Jun, IP3 receptor, APRIL(TNFSF13), Fyn
33	Cell adhesion_Cell-matrix interactions	211	0.0316748	0.147048	0.0316748	0.147048	13	ITGA6, CD44, CD44 soluble, Galectin-3, TIMP2, Galectin-1, CD44 (ICD), BETA-IG-H3, TIMP1, ADAM9, Integrin, CD44 (EXT), ITGB7
34	Signal transduction_Leptin signaling	107	0.0320489	0.147048	0.0320489	0.147048	8	AP-1, IL-1 beta, HIF1A, A2M, T-A2MG, TIMP1, C/EBPalpha, C/EBPdelta
35	Reproduction_Progesterone signaling	214	0.0349414	0.155739	0.0349414	0.155739	13	JDP2, AP-1, PLA2, DHB4, Lef-1, Galpha(q)-specific peptide GPCRs, IGF-1 receptor, DLC1 (Dynein LC8a), PGRMC1, c-Jun, IP3 receptor, Tcf(Lef), Tubulin (in microtubules)
36	Immune response_Antigen presentation	197	0.0410386	0.177834	0.0410386	0.177834	12	CIITA, CD2, MHC class II beta chain, HSP70, CD3 epsilon, Legumain, IP-30, ITGAL, NKG2A, Cathepsin S, KIR3DL3, CD3 gamma
37	Signal transduction_WNT signaling	177	0.0436263	0.18184	0.0436263	0.18184	11	Cyclin D2, CD44, PTEN, Lef-1, PP2A cat (beta), PP2A catalytic, TCF7L2 (TCF4), c-Jun, Vimentin, IP3 receptor, Tcf(Lef)
38	Blood coagulation	94	0.0442943	0.18184	0.0442943	0.18184	7	Thrombomodulin, Plasma kallikrein, A2M, Galpha(q)-specific nucleotide-like GPCRs, PABPC4, CD9, Coagulation factor V
39	Protein folding_Protein folding nucleus	58	0.0498892	0.198745	0.0498892	0.198745	5	HSP70, HSPA4, HSP70L1, RBBP7 (RbAp46), DNJC1
40	Reproduction_FSH-beta signaling pathway	160	0.0512775	0.198745	0.0512775	0.198745	10	AP-1, Cyclin D2, Pyk2(FAK2), IGF-1 receptor, HIF1A, PP2A catalytic, c-Jun, IP3 receptor, Beta-arrestin2, Cyclin D
41	Inflammation_Amphoterin signaling	118	0.0522342	0.198745	0.0522342	0.198745	8	AP-1, c-Jun/c-Jun, Calgranulin A, HMGB1, IL-1 beta, Cofilin, c-Jun, IL-8
42	Immune response_T helper cell differentiation	140	0.0541403	0.201093	0.0541403	0.201093	9	Syk, IL-18, STAT4, Lck, LAT, Slp76, c-Jun, IP3 receptor, Fyn
43	Cytoskeleton_Macropinocytosis and its regulation	85	0.0742225	0.269272	0.0742225	0.269272	6	Alpha-actinin, Destrin, Tubulin alpha, Cofilin, WaspIP, Tubulin (in microtubules)
44	Cell cycle_G1-S Interleukin regulation	128	0.0764673	0.271111	0.0764673	0.271111	8	AP-1, Cyclin D2, c-Jun/c-Jun, IL-1 beta, c-Jun, IL-8, Cyclin D, p19
45	Inflammation_IFN-gamma signaling	110	0.0872824	0.302579	0.0872824	0.302579	7	CIITA, EIF2S3, IL-18, Pyk2(FAK2), IP3 receptor, Factor B, IP10
46	Protein folding_Response to unfolded proteins	69	0.0906454	0.307406	0.0906454	0.307406	5	HSP27, HSP70, P4HB, HSPA4, XBP1
47	Development_Blood vessel morphogenesis	228	0.0984123	0.325081	0.0984123	0.325081	12	Galpha(s)-specific nucleotide-like GPCRs, Galpha(i)-specific amine GPCRs, IL-1 beta, Galpha(q)-specific peptide GPCRs, PDE, HIF1A, Tissue kallikreins, Galpha(i)-specific peptide GPCRs, Galpha(q)-specific nucleotide-like GPCRs, Angiogenin, Adenosine A2b receptor, Kallikrein 3 (PSA)
48	Development_Hemopoiesis, Erythropoietin pathway	136	0.100025	0.325081	0.100025	0.325081	8	AP-1, Syk, Cyclin D2, Alpha1-globin, c-Jun, IP3 receptor, Cyclin D, Lyn
49	Inflammation_Kallikrein-kinin system	185	0.109251	0.3462	0.109251	0.3462	10	AP-1, Thrombomodulin, PLA2, Plasma kallikrein, Tissue kallikreins, A2M, T-A2MG, IP3 receptor, G-protein gamma, Coagulation factor V
50	Cell cycle_G1-S	163	0.11317	0.3462	0.11317	0.3462	9	Cyclin D2, Cyclin G1, ATM, 14-3-3 gamma, CDK5R1 (p35), Cyclin D, p19, APP-BP1, 14-3-3
