# Supplementary material for: Microarray analysis of differential gene expression profiles in blood cells of naturally BLV-infected and uninfected Holstein–Friesian cows
Source: Mol Biol Rep. 2016 Nov 3;44(1):109–27. doi: 10.1007/s11033-016-4088-6 (PMC5310575; doi:10.1007/s11033-016-4088-6)
Supplement: Supplementary file 8 — Table 9S Enrichment analysis report of transcription factors (TFs) involved with regulation of DE genes by Analyzed Networks (AN) transcription regulation analysis. (XLS 33 KB) [file 11033_2016_4088_MOESM8_ESM.xls]

## Sheet: Network list
Network List
#	Network	GO processes	Total nodes	Seed nodes	Pathways	p-Value	zScore	gScore
1	CREB1	negative regulation of cellular process (51.7%; 6.347e-17), negative regulation of biological process (53.7%; 2.424e-16), positive regulation of biological process (57.0%; 4.129e-16), regulation of multicellular organismal process (39.6%; 7.103e-15), immune system process (38.3%; 9.904e-15)	159	158	0	0	160.42	160.42
2	c-Myc	negative regulation of biological process (56.2%; 3.824e-18), immune system process (41.7%; 1.668e-17), negative regulation of cellular process (52.8%; 2.119e-17), response to stress (50.0%; 1.978e-15), positive regulation of biological process (55.6%; 2.254e-14)	147	146	0	0	154.15	154.15
3	SP1	response to stress (64.9%; 2.738e-24), response to organic substance (55.9%; 8.307e-21), positive regulation of biological process (66.7%; 1.288e-19), immune system process (48.6%; 1.318e-19), response to wounding (36.0%; 1.601e-18)	113	112	0	2.97e-253	134.85	134.85
4	GCR-alpha	regulation of developmental process (49.5%; 3.829e-19), regulation of multicellular organismal process (51.6%; 6.295e-18), positive regulation of macromolecule metabolic process (50.5%; 1.041e-17), positive regulation of metabolic process (52.7%; 1.612e-17), positive regulation of biological process (67.7%; 1.927e-17)	95	94	0	1.75e-211	123.42	123.42
5	Oct-3/4	negative regulation of cellular process (67.5%; 2.439e-19), negative regulation of biological process (70.0%; 3.479e-19), positive regulation of biological process (71.2%; 1.658e-17), response to stress (63.7%; 3.907e-17), immune system process (51.2%; 2.991e-16)	85	84	0	1.89e-188	116.58	116.58
6	Androgen receptor	response to organic substance (60.2%; 5.502e-19), response to stress (65.1%; 1.181e-18), positive regulation of metabolic process (53.0%; 5.245e-16), response to endogenous stimulus (44.6%; 6.807e-16), positive regulation of macromolecule metabolic process (48.2%; 2.191e-14)	85	84	0	1.89e-188	116.58	116.58
7	ESR1 (nuclear)	immune system process (53.0%; 4.493e-18), response to stress (62.7%; 5.774e-17), negative regulation of cellular process (62.7%; 1.448e-16), cellular response to chemical stimulus (53.0%; 1.731e-16), negative regulation of biological process (65.1%; 2.324e-16)	85	84	0	1.89e-188	116.58	116.58
8	c-Jun	positive regulation of biological process (77.6%; 3.382e-21), regulation of protein metabolic process (56.6%; 3.842e-20), positive regulation of cellular process (71.1%; 5.898e-19), positive regulation of metabolic process (59.2%; 7.003e-19), positive regulation of macromolecule metabolic process (56.6%; 9.104e-19)	78	78	0	1.4e-176	113.01	113.01
9	p53	negative regulation of cellular process (76.9%; 3.091e-26), negative regulation of biological process (79.5%; 3.631e-26), response to stress (73.1%; 1.588e-23), cellular response to chemical stimulus (61.5%; 1.300e-21), cellular response to organic substance (56.4%; 2.500e-21)	78	77	0	2.14e-172	111.56	111.56
10	PU.1	immune system process (65.8%; 2.576e-26), positive regulation of biological process (81.6%; 2.381e-24), response to stress (73.7%; 1.959e-23), regulation of multicellular organismal process (60.5%; 4.824e-21), positive regulation of macromolecule metabolic process (57.9%; 1.038e-19)	78	77	0	2.14e-172	111.56	111.56
11	STAT3	positive regulation of biological process (82.7%; 5.853e-25), positive regulation of cellular process (76.0%; 2.469e-22), positive regulation of response to stimulus (52.0%; 1.090e-20), negative regulation of biological process (73.3%; 2.080e-20), positive regulation of macromolecule metabolic process (58.7%; 5.020e-20)	77	76	0	4.15e-170	110.82	110.82
12	YY1	positive regulation of macromolecule metabolic process (46.7%; 2.999e-12), negative regulation of metabolic process (42.7%; 3.587e-12), regulation of immune system process (36.0%; 4.579e-12), leukocyte activation (24.0%; 5.002e-12), immune system process (45.3%; 8.985e-12)	76	75	0	8.04e-168	110.08	110.08
13	C/EBPbeta	response to stress (75.3%; 7.628e-24), negative regulation of biological process (78.1%; 1.899e-23), positive regulation of biological process (80.8%; 7.765e-23), negative regulation of cellular process (74.0%; 2.448e-22), positive regulation of metabolic process (63.0%; 7.438e-21)	74	73	0	2.99e-163	108.58	108.58
14	IRF8	positive regulation of biological process (84.7%; 9.770e-26), positive regulation of cellular process (75.0%; 9.199e-21), immune system process (58.3%; 2.046e-19), positive regulation of macromolecule metabolic process (56.9%; 4.243e-18), regulation of multicellular organismal process (56.9%; 1.489e-17)	73	72	0	5.75e-161	107.82	107.82
15	HIF1A	response to stress (71.4%; 4.359e-20), positive regulation of macromolecule metabolic process (60.0%; 1.069e-19), positive regulation of biological process (77.1%; 2.734e-19), positive regulation of metabolic process (61.4%; 5.736e-19), negative regulation of biological process (72.9%; 8.117e-19)	71	71	0	1.54e-160	107.82	107.82
16	RelA (p65 NF-kB subunit)	positive regulation of biological process (81.7%; 6.393e-23), response to organic substance (66.2%; 2.115e-20), response to stress (70.4%; 1.183e-19), positive regulation of macromolecule metabolic process (59.2%; 2.279e-19), negative regulation of biological process (73.2%; 2.504e-19)	72	71	0	1.1e-158	107.06	107.06
17	NF-kB1 (p50)	positive regulation of biological process (85.1%; 2.543e-24), positive regulation of macromolecule metabolic process (64.2%; 8.575e-22), positive regulation of cellular process (76.1%; 3.544e-20), regulation of multicellular organismal process (62.7%; 3.636e-20), positive regulation of metabolic process (64.2%; 4.879e-20)	69	68	0	7.63e-152	104.74	104.74
18	C/EBPalpha	positive regulation of cellular process (78.8%; 9.154e-22), positive regulation of biological process (81.8%; 1.716e-21), positive regulation of macromolecule metabolic process (63.6%; 4.156e-21), positive regulation of metabolic process (65.2%; 2.040e-20), cellular response to chemical stimulus (63.6%; 6.937e-20)	67	67	0	2.14e-151	104.73	104.73
19	STAT1	positive regulation of biological process (76.9%; 7.240e-18), positive regulation of macromolecule metabolic process (58.5%; 2.065e-17), immune system process (56.9%; 8.795e-17), positive regulation of metabolic process (58.5%; 6.667e-16), regulation of multicellular organismal development (47.7%; 1.029e-15)	68	67	0	1.45e-149	103.95	103.95
20	IRF4	positive regulation of metabolic process (70.8%; 4.249e-24), positive regulation of macromolecule metabolic process (67.7%; 1.074e-23), regulation of multicellular organismal process (64.6%; 6.577e-21), positive regulation of biological process (80.0%; 6.614e-20), regulation of developmental process (56.9%; 2.386e-18)	67	66	0	2.73e-147	103.16	103.16
21	SP3	positive regulation of biological process (77.3%; 2.387e-18), response to stress (68.2%; 5.792e-17), negative regulation of cellular process (68.2%; 1.322e-16), negative regulation of biological process (69.7%; 6.877e-16), positive regulation of metabolic process (57.6%; 1.347e-15)	67	66	0	2.73e-147	103.16	103.16
22	GATA-3	positive regulation of biological process (73.8%; 5.657e-16), positive regulation of macromolecule metabolic process (55.4%; 1.544e-15), regulation of developmental process (52.3%; 1.834e-15), negative regulation of biological process (69.2%; 2.121e-15), negative regulation of cellular process (66.2%; 3.401e-15)	66	65	0	5.15e-145	102.36	102.36
23	HNF4-alpha	positive regulation of macromolecule metabolic process (60.0%; 2.175e-18), positive regulation of metabolic process (60.0%; 7.917e-17), negative regulation of cellular process (67.7%; 4.381e-16), negative regulation of biological process (69.2%; 2.121e-15), negative regulation of macromolecule metabolic process (47.7%; 1.812e-14)	66	65	0	5.15e-145	102.36	102.36
24	E2F1	negative regulation of metabolic process (53.8%; 4.019e-17), negative regulation of cellular metabolic process (50.8%; 1.779e-16), response to stress (67.7%; 1.959e-16), regulation of apoptotic process (47.7%; 2.276e-16), negative regulation of macromolecule metabolic process (50.8%; 2.408e-16)	66	65	0	5.15e-145	102.36	102.36
25	NANOG	negative regulation of biological process (74.2%; 1.257e-17), negative regulation of cellular process (71.0%; 2.618e-17), positive regulation of macromolecule metabolic process (58.1%; 1.954e-16), negative regulation of metabolic process (53.2%; 5.049e-16), negative regulation of cellular metabolic process (50.0%; 2.546e-15)	65	64	0	9.68e-143	101.56	101.56
26	ETS1	positive regulation of macromolecule metabolic process (65.1%; 3.494e-21), immune system process (63.5%; 1.797e-20), positive regulation of biological process (81.0%; 5.624e-20), positive regulation of metabolic process (65.1%; 1.670e-19), regulation of multicellular organismal process (61.9%; 1.522e-18)	65	64	0	9.68e-143	101.56	101.56
27	EGR1	positive regulation of biological process (81.0%; 5.624e-20), positive regulation of macromolecule metabolic process (61.9%; 4.482e-19), positive regulation of metabolic process (63.5%; 1.735e-18), negative regulation of biological process (74.6%; 3.807e-18), negative regulation of cellular process (71.4%; 7.544e-18)	64	63	0	1.82e-140	100.75	100.75
28	TCF7L2 (TCF4)	positive regulation of macromolecule metabolic process (68.4%; 2.037e-21), positive regulation of metabolic process (70.2%; 6.525e-21), positive regulation of biological process (84.2%; 2.712e-20), negative regulation of biological process (78.9%; 3.910e-19), negative regulation of cellular process (73.7%; 1.445e-17)	60	60	0	1.94e-135	99.11	99.11
29	p63	response to stress (78.3%; 7.925e-22), positive regulation of macromolecule metabolic process (63.3%; 4.029e-19), negative regulation of biological process (76.7%; 1.315e-18), immune system process (61.7%; 2.054e-18), negative regulation of cellular process (73.3%; 3.320e-18)	61	60	0	1.18e-133	98.28	98.28
30	Oct-1	positive regulation of biological process (87.9%; 2.670e-23), immune system process (67.2%; 2.399e-21), positive regulation of metabolic process (69.0%; 1.801e-20), positive regulation of macromolecule metabolic process (65.5%; 6.934e-20), negative regulation of biological process (75.9%; 1.504e-17)	61	60	0	1.18e-133	98.28	98.28

## Sheet: Info
Info
General
Date	2014.10.07
Server	http://portal.genego.com
Version	MetaCore+MetaDrug® version 6.19 build 65960 scripts 65979.
Name	Kamil
Login	uwm-trial1
Export Settings
Active Data
Names	Type	Size
Metacore excel_M	General Experiment	397		Threshold	0
				P-value	1
